# Supplementary material for: Membrane Phosphoproteomics of Yeast Early Response to Acetic Acid: Role of Hrk1 Kinase and Lipid Biosynthetic Pathways, in Particular Sphingolipids
Source: Front Microbiol. 2017 Jul 12;8:1302. doi: 10.3389/fmicb.2017.01302 (PMC5506226; doi:10.3389/fmicb.2017.01302)
Supplement: Supplementary file 2 [file Table_2.XLSX]

## Sheet: Table S2
Membrane phosphoproteomics of yeast early response to acetic acid: role of Hrk1 kinase and lipid biosynthetic pathways, in particular sphingolipids
Joana F. Guerreiro1+, Nuno P. Mira1+, Aline X.S. Santos2, Howard Riezman2 and Isabel Sá-Correia1*
*Correspondence:
Prof. Isabel Sá-Correia
e-mail: isacorreia@tecnico.ulisboa.pt
Supplementary table S2. Phosphopeptides whose abundance increased or decreased, by more than 2-fold, in the membrane-associated phosphoproteome of acetic acid-challenged BY4741 yeast cells, comparing to the abundance values that were registered in the membrane-associated phosphoproteome of cells of the same strain cultivated in the absence of the acid. The effect of acetic acid stress in the abun…
Peptide	Matched protein	p-value	Score	Function of the matched protein	Ratio of abundance of phosphopetide wtAA/wtCtrl	Expression ratio of the matched protein in wtAA/wtCtrl	Effect of AA in phosphopeptide abundance/ Effect of AA in protein abundance (fold change)
442-HLNTITLT*K-450	Nha1	4.46e-05	21	Na+/H+ antiporter; involved in sodium and potassium efflux through the plasma membrane; required for alkali cation tolerance at acidic pH	Only found phosphorylated in control cells		-
512-DQEGDDEDGNTATGHGVK-529	Rsc8	0.000147	77.3	Component of the RSC chromatin remodeling complex; essential for viability and mitotic growth			-
364-DREVDDLSNR-373	Lsb3	0.00382	29.37	Protein containing a C-terminal SH3 domain; binds Las17p, which is a homolog of human Wiskott-Aldrich Syndrome protein involved in actin patch assembly and actin polymerization			-
292-GGVEAQQAENEEK-304	Ser1	0.00163	84.39	3-phosphoserine aminotransferase; catalyzes the formation of phosphoserine from 3-phosphohydroxypyruvate, required for serine and glycine biosynthesis	2063.5	1.5	1375.67
1249-HHNQTLSPEISK-1260	Sec7	0.00966	41.57	Guanine nucleotide exchange factor (GEF) for ADP ribosylation factors	1332.7	0.769231	1665.88
665-KRSNPTSASSSQSELSEQPK-684	Pfk26	0.00403	38.64	6-phosphofructo-2-kinase	1053.6		-
290-TDIIRPEDLDEER-302	Nog1	0.00987	24.44	Putative GTPase that associates with free 60S ribosomal subunits in the nucleolus and is required for 60S ribosomal subunit biogenesis	802.3		-
20-RTSIIGTIGPK-30	Cdc19/Pyk2	0.00138	37.63	Pyruvate kinases	670.3	1.6	418.937
107-HFS*LEK-112	Ybt1	8.44e-05	19.66	Transporter of the ATP-binding cassette (ABC) family; involved in bile acid transport; negative regulator of vacuole fusion; regulates release of lumenal Ca2+ stores	3.1	0.769231	3.875
303-EAVPESPRASGETAIHEPEPEAEQAVEDTA-332	Hsp30	3.66e-05	15.06	Plasma membrane protein of unknown function; similar to Hsp30 and Yro2	413.5	17.9	23.1006
355-SESTNETEIHEK-366	Alr1	0.00409	17.49	Plasma membrane Mg(2+) transporter, expression and turnover are regulated by Mg(2+) concentration	335		-
201-GVAMNPVDHPHGGGNHQHIGK-221	Rpl2A/Rpl2B	0.00542	41.41	Ribosomal 60S subunit proteins	320.8	0.769231	401
261-DTDAEGKPLER-271	Eft2/Eft1	0.000272	47.13	Elongation factor 2	139.2	1.1	126.545
180-EDHFIDGK-195	Vcx1	0.00102	39.81	Vacuolar membrane antiporter with Ca2+/H+ and K+/H+ exchange activity; involved in control of cytosolic Ca2+ and K+ concentrations	128.3	0.769231	160.375
548-NTISEAGDKLEQADK-562	Ssa2/Ssa1	8.7e-05	69.56	Hsp70 chaperones involved in protein folding	101.8	1.3	78.3077
293-KFVDNGARIIGGCCRT*SPK-311	Mht1	0.0021	19.76	S-methylmethionine-homocysteine methyltransferase, functions along with Sam4p in the conversion of S-adenosylmethionine (AdoMet) to methionine to control the methionine/AdoMet ratio	93.3		-
1-MDATTPLLTVANSHPAR-17	Vcx1	0.00125	58.87	Vacuolar membrane antiporter with Ca2+/H+ and K+/H+ exchange activity; involved in control of cytosolic Ca2+ and K+ concentrations	4.3	0.769231	5.375
223-FDVGALMALHGEGSGEEK-240	Rps1A/Rps1B	0.000638	42.67	Ribosomal protein 10 (rp10) of the small (40S) subunit	48.5	0.769231	60.625
569-EIYDREEEEGR-579	Dip5	0.000133	30.43	Dicarboxylic amino acid permease mediates high-affinity and high-capacity transport of L-glutamate and L-aspartate	33.1	0.714286	47.2857
115-LPDWLDEEESEGER-128	Hbs1	0.000463	21.78	GTPase with similarity to translation release factors;	27.6		-
589-DRDGPEDLEK-598	Yor1	0.00234	43.55	Plasma membrane ATP-binding cassette (ABC) transporter	24.1		-
36-GVQDDFQAEADQVLTNPNTGK-56	Hxt3	2.28e-05	56.41	Low affinity glucose transporter of the major facilitator superfamily	21.9		-
162-IDLASGK-168	Rps4A/Rps4B	0.00655	29.44	Protein component of the small (40S) ribosomal subunit	20.8	0.714286	29.7143
503-SDNKPDIVEEETEENK-518	Hrk1	0.000153	53.41	Protein kinase required for tolerance to acetic acid	20.1		-
13-SNSSNSYELESGR-25	Hxt1	0.00136	26.55	Low-affinity glucose transporter of the major facilitator superfamily	17.1	1.4	12.2143
258-LDQVWGSETVASSK-271	Rpl4A/Rpl4B	0.00367	51.28	Protein component of the large (60S) ribosomal subunit	16.7	0.714286	23.8571
233-RKLSEDGVTDGDGKPIPESER-253	Rsc3	0.00635	27.54	Component of the RSC chromatin remodeling complex	16.7		-
574-IEAALSDALAALQIEDPSADELRK-597	Ssb1/Ssb2	2.42e-05	92.57	Cytoplasmic ATPase that is a ribosome-associated molecular chaperone	15.7	1.2	13.0833
141-EDDEEYEHATVDGK-154	Kri1	0.00229	28.28	Essential nucleolar protein required for 40S ribosome biogenesis	14.9		-
11-ENDFEDELAESMQSYNR-27	Qdr2	0.000664	26.64	MDR transporter of the Major Facilitator Superfamily	13.5	0.909091	15
140-DRIDSVSQLQNVAETTK-156	Atp4	0.00339	29.14	Subunit of the mitochondrial F1F0 ATP synthase	13.4	0.909091	14.8889
476-AGRSFSLHR-484	Nha1	2.12e-05	16.04	Na+/H+ antiporter; involved in sodium and potassium efflux through the plasma membrane; required for alkali cation tolerance at acidic pH	13		-
572-SRDNSFRGGSGWGSDSK-588	Ded1	3.34e-06	31.26	ATP-dependent DEAD (Asp-Glu-Ala-Asp)-box RNA helicase, required for translation initiation of all yeast mRNAs	12.9	1.8	7.16667
383-NNS*SALINSPLNFLIK-398	Fre8	7.75e-07	43.56	Protein with sequence similarity to iron/copper reductases, involved in iron homeostasis	12.8		-
21-RNSSVGKIDLGDTVPGFAAMPESAASK-47	Lag1	0.00446	27.52	Ceramide synthase component, involved in synthesis of ceramide from C26(acyl)-coenzyme A and dihydrosphingosine or phytosphingosine	12.6	0.769231	15.75
828-DANIKPVVNAAVNDNQSKVSVATEQTK-854	Ist2	0.000549	15.55	Cortical ER protein involved in ER-plasma membrane tethering; one of 6 proteins (Ist2p, Scs2p, Scs22p, Tcb1p, Tcb2p, Tcb3p) that connect ER to the plasma membrane (PM) and regulate PM phosphatidylinositol-4-phosphate (PI4P) levels by controlling access of Sac1p phosphatase to its substrate PI4P in the PM;	12.1	0.909091	13.4444
53-EGDDAPESPDIHFEPVVHLEK-73	Yrb1	0.00793	16.47	Ran GTPase binding protein; involved in nuclear protein import and RNA export	12.1		-
265-GDLGIEIPAPEVLAVQK-281	Cdc19	0.000386	34.18	Pyruvate kinase	12	1.6	7.5
483-DQDQSSPKVEVTSEDEK-499	Leu1	1.23e-05	59.41	Isopropylmalate isomerase, catalyzes the second step in the leucine biosynthesis pathway	10.8	4.3	2.51163
213-SSSFAHLQAPSPIPDPLQVSKPETR-237	Hsp42	6.51e-06	31.19	Small heat shock protein (sHSP) with chaperone activity	10.5		-
187-SSGSRDDDETEELEEK-202	YOL019w	0.0049	56.65	Protein of unknown function	9.8		-
231-LIEGDTGSGIIPDEQERQSLIAIER-255	Fmp42	4.22e-08	15.09	Putative protein of unknown function	9.3		-
261-DINRDPNDDFK-271	Mgr3	0.00273	25.3	Subunit of the mitochondrial protease supercomplex, which degrades misfolded mitochondrial proteins	9.2		-
100-HAFANPDKPALIYEADDESDNK-121	Acs2	0.00634	89.58	Acetyl-coA synthetase isoform which, along with Acs1p, is the nuclear source of acetyl-coA for histone acetylation	9.1	1.3	7
403-DFHAELSTPLLKPVNK-418	Lys21	0.000434	76.44	Homocitrate synthase isozyme, catalyzes the condensation of acetyl-CoA and alpha-ketoglutarate to form homocitrate, which is the first step in the lysine biosynthesis pathway	9		-
237-DYEPLMSTETPLPLHNDNSGT*VLGTA-262	Rbd2	1.17e-05	27.05	Possible rhomboid protease	9		-
523-SVESDLHEHSPDNLYDLAAR-542	Esc1	0.00388	31.28	Protein localized to the nuclear periphery, involved in telomeric silencing	8.9		-
99-TNTNRLSITPQDIISSNIGENELSR-123	Ypk3	0.000101	41.05	Putative AGC kinase of unknown function	8.8		-
1854-RRFSITEEAIADNLDAAEDAIPEQPLEQK-1882	Ura2	0.00705	22.8	Carbamoylphosphate synthetase-aspartate transcarbamylase; catalyzes the first two enzymatic steps in the de novo biosynthesis of pyrimidines	8.3	2.1	3.95238
115-SLEDLGAGDQGIMFGYATDETPEGLPLTILLAHK-148	Sam2	0.000284	44.31	S-adenosylmethionine synthetase	7.7		-
457-KVTAVVESPEGER-469	Pma1/Pma2	6.85e-06	78.13	Plasma membrane H+-ATPase	7.6	1.4	5.42857
9-RGSDVEDASNAK-20	Yta7	0.00609	52.21	Protein that localizes to chromatin and has a role in regulation of histone gene expression	7.5		-
583-DGYLQNNATEGDAEHITPDNLR-604	Acs2	3.41e-05	103.03	Acetyl-coA synthetase isoform which, along with Acs1p, is the nuclear source of acetyl-coA for histone acetylation	7.3	1.3	5.61538
245-VLENTEIGDSIFDK-258	Pgk1	4.73e-05	74.48	3-phosphoglycerate kinase	7.1	2	3.55
27-ESSSISVSEELSSADER-43	Pmt2	0.00489	52.83	Protein O-mannosyltransferase, transfers mannose residues from dolichyl phosphate-D-mannose to protein Ser/Thr residues	7	1.1	6.36364
923-FVETTVENSNLNVNR-937	Ede1	0.000799	43.27	Key endocytic protein involved in a network of interactions with other endocytic proteins, binds membranes in a ubiquitin-dependent manner, may also bind ubiquitinated membrane-associated proteins	6.9		-
149-NESEILER-156	Kin2	1.44e-06	35.33	Serine/threonine protein kinase involved in regulation of exocytosis	6.6		-
132-DAMKPQEVSDFLELEK-147	Arf3	0.00184	43.53	Glucose-repressible ADP-ribosylation factor, GTPase of the Ras superfamily involved in development of polarity	6.6		-
206-DPEEVEQQVAEEATTEEAGEEEAK-229	Rps0A/Rps0B	6.35e-06	138.25	Protein component of the small (40S) ribosomal subunit	6.5	0.5	13
287-LAPTNSGGSGGKLDDPSGASSYYASHR-321	Lsb3	0.000176	40.83	Protein containing a C-terminal SH3 domain; binds Las17p, which is a homolog of human Wiskott-Aldrich Syndrome protein involved in actin patch assembly and actin polymerization	6.4		-
50-HLSNILSNEEGIER-63	Pdr12	8.36e-06	72.14	Plasma membrane ATP-binding cassette (ABC) transporter involved in the export of sorbate and benzoate	6.3	1.6	3.9375
583-ANDIEILEPMESLR-596	Ptr2	6.14e-06	47.49	Integral membrane peptide transporter, mediates transport of di- and tri-peptides	6.3		-
899-SVEDFMAAMQRVSTQHEKET-918	Pma1	0.0027	16.53	Plasma membrane H+-ATPase	6.1	1.4	4.35714
50-SLQDLGVTSAAPVPDINAPQTAK-72	Tpo2	3.14e-05	99.9	Polyamine transport protein specific for spermine	6		-
353-DDDGGIVPDEQEEFIAK-369	YNL022c	7.44e-05	22.24	Putative cytosine 5-methyltransferase,predicted to be involved in ribosome biogenesis	5.9		-
331-KAQEEEEDVATDSE-344	Yro2	0.000181	70.82	Putative plasma membrane-associated protein of unknown function	5.9	1.8	3.27778
14-ARTLSNPNDFQEPNYLLDPGNHPSDHFR-41	Lcb3	6.57e-05	17.64	Long-chain base-1-phosphate phosphatase with specificity for dihydrosphingosine-1-phosphate, regulates ceramide and long-chain base phosphates levels, involved in incorporation of exogenous long chain bases in sphingolipids	5.8		-
162-DLLNFNDDHPDGK-174	Fra1	0.00145	54.27	Protein involved in negative regulation of transcription of iron regulon; forms an iron independent complex with Fra2p, Grx3p, and Grx4p; cytosolic	5.7		-
273-LSHMSPEDAEEELK-286	Ola1	0.000892	41.19	P-loop ATPase with similarity to human OLA1 and bacterial YchF; identified as specifically interacting with the proteasome	5.6	1.4	4
946-NNSLPEFAQLPSFR-959	Pdr1	5.41e-05	53.88	Zinc cluster protein that is a master regulator involved in recruiting other zinc cluster proteins to pleiotropic drug response elements (PDREs) to fine tune the regulation of multidrug resistance genes	5.6		-
88-EEDDRLSEDDLDLLMENAGVER-109	Spt6	0.00923	16.58	Nucleosome remodeling protein; functions in various aspects of transcription, chromatin maintenance, and RNA processing; required for the maintenance of chromatin structure during transcription in order to inhibit transcription from promoters within the coding region	5.6		-
226-KDELTLEGIK-235	Tif1/Tif2	0.000114	56.01	Translation initiation factor eIF4A	5.5	1.1	5
185-DGQLVEIPANEVVPGDILQLEDGTVIPTDGR-215	Pma1	9.07e-07	15.5	Plasma membrane H+-ATPase	5.5	1.4	3.92857
12-NINDLLNK-19	Por1	1.51e-05	42.61	Mitochondrial porin	5.4	1	5.4
402-DILDEFRK-409	Yef3	1.93e-05	30.82	Gamma subunit of translational elongation factor eEF1B, stimulates the binding of aminoacyl-tRNA (AA-tRNA) to ribosomes by releasing eEF1A (Tef1p/Tef2p) from the ribosomal complex	5.3	1.1	4.81818
147-ESDDLDDVSLNHDER-161	Grh1	1.49e-05	19.33	Acetylated, cis-golgi localized protein involved in ER to Golgi transport	5.3		-
27-HEIASEVASFLNGNIIEHDVPEHFFGELAK-56	Yef3	9.78e-06	40.04	Gamma subunit of translational elongation factor eEF1B, stimulates the binding of aminoacyl-tRNA (AA-tRNA) to ribosomes by releasing eEF1A (Tef1p/Tef2p) from the ribosomal complex	5.2	1.1	4.72727
2-GSINNNFNTNNNSNTDLDRDWK-23	Dhh1	0.00699	30.73	Cytoplasmic DExD/H-box helicase, stimulates mRNA decapping; coordinates distinct steps in mRNA function and decay	5.2	1.2	4.33333
559-EAETEGGIDDVNAVDGELNLTR-580	Tpo4	0.00033	39.18	Polyamine transport protein, recognizes spermine, putrescine, and spermidine	5.1	1.6	3.1875
529-EDDASGNNLLK-539	Utp20	0.000146	16.82	Component of the small-subunit (SSU) processome, which is involved in the biogenesis of the 18S rRNA	5.1		-
276-QDYEDFEPEEGEEEEEEDGQGR-297	Pil1	0.000434	79.53	Primary component of eisosomes, which are large immobile cell cortex structures associated with endocytosis	5		-
57-SVSADAEAEKEPTDDIAEALGELSLK-82	Sui3	1.51e-07	29.06	Beta subunit of the translation initiation factor eIF2, involved in the identification of the start codon; proposed to be involved in mRNA binding"	4.8	0.909091	5.33333
209-SSINERPSNLSLGPFGPINEPSSR-232	Maf1	0.00347	30.94	Highly conserved negative regulator of RNA polymerase III; localizes to cytoplasm during vegetative growth and translocates to the nucleus and nucleolus under stress conditions	4.7		-
65-RADQGPQDEVEATQMNDLTSAISPSSR-91	Agp1	0.00011	28.82	Low-affinity amino acid permease with broad substrate range, involved in uptake of asparagine, glutamine, and other amino acids	4.6	1.5	3.06667
113-ENADDNVAVGLIGNK-127	Ypt31/Ypt32	0.000135	27.48	Rab family GTPase, very similar to Ypt31p; involved in the exocytic pathway	4.6		-
1-DYEPNDEHLSFCIIENDNVPPVHYPIHEDK-30	Lip1	0.00993	51.98	Ceramide synthase subunit; associates with Lag1 and Lac1	4.5	0.5	9
83-DFQDDQCDVVHK-94	Tif11	0.000883	41.97	Translation initiation factor eIF1A	4.5		-
501-DGYENLTGITSDPDEIEK-518	YFR006w	0.000189	35.4	Putative X-Pro aminopeptidase	4.5		-
108-SHSVPDLNTATPSSPK-123	Vnx1	0.00333	19.13	Calcium/H+ antiporter localized to the endoplasmic reticulum membrane	4.5		-
179-SQNAPSDGTGSSTPQHHDEDEDELSR-204	Tif5	4.77e-05	54.74	Translation initiation factor eIF5; functions both as a GTPase-activating protein to mediate hydrolysis of ribosome-bound GTP and as a GDP dissociation inhibitor to prevent recycling of eIF2	4.4	0.909091	4.88889
67-DDSFAVPDGKDENTR-81	Dip5	0.00182	36.45	Dicarboxylic amino acid permease mediates high-affinity and high-capacity transport of L-glutamate and L-aspartate	4.4	0.714286	6.28571
175-SSPDAVDSVGK-185	Are2	0.00733	42.83	Acyl-CoA:sterol acyltransferase, isozyme of Are1p; endoplasmic reticulum enzyme that contributes the major sterol esterification activity in the presence of oxygen	4.4		-
175-IDGYSGPELGELMEK-189	Grs1	4.86e-06	40.16	Cytoplasmic and mitochondrial glycyl-tRNA synthase that ligates glycine to the cognate anticodon bearing tRNA;	4.4		-
632-NDDSHDDLILLSAK-645	Ecm30	0.00368	44.36	Putative protein of unknown function; may play a role in cell wall biosynthesis	4.4		-
231-SRFSFSDPFSNDSPLSQQQSQQQQQQPQQPQQHSTQK-267	Whi3	5.73e-05	50.21	RNA binding protein that sequesters CLN3 mRNA in cytoplasmic foci	4.4		-
16-SNHDDDYANS*VQS*YAASEGQVDNEDLAATSQLSR-49	Pdr12	0.000614	28.11	Plasma membrane ATP-binding cassette (ABC) transporter, weak-acid-inducible multidrug transporter required for weak organic acid resistance	4.3	1.6	2.6875
302-EYQEAIKPVEYPDK-315	Slg1	0.000866	22.41	Sensor-transducer of the stress-activated PKC1-MPK1 kinase pathway; involved in maintenance of cell wall integrity	4.3		-
991-KEDEEDKFDAMGNK-1004	Yef3	0.000258	92.57	Gamma subunit of translational elongation factor eEF1B; stimulates the binding of aminoacyl-tRNA (AA-tRNA) to ribosomes by releasing eEF1A (Tef1p/Tef2p) from the ribosomal complex	4.2	1.1	3.81818
209-TESLANELVPTSSHATNLASVPGK-232	Zrt2	3.05e-05	38.13	Low-affinity zinc transporter of the plasma membrane	4.2		-
372-GYSLGHGPTHPSNMSNVDDLSHK-394	Ysc84	4.45e-06	25.04	Actin-binding protein involved in bundling of actin filaments and endocytosis of actin cortical patches	4.1		-
289-SVEMHHEQLEQGVPGDNVGFNVK-311	Tef1/Tef2	0.00551	109.92	Subunits of the translational elongation factor EF-1	4	1.1	3.63636
50-ADRDESSPYAAMLAAQDVAAK-70	Rps14A/Rps14B	0.00076	93.08	Ribosomal protein 59 of the small subunit, required for ribosome assembly and 20S pre-rRNA processing	4	0.909091	4.44444
180-FTNNDMDSIVVK-191	Avt1	0.00104	50.72	Vacuolar transporter, imports large neutral amino acids into the vacuole	4		-
269-EREENFEENSEDEDGFDLDALR-290	Sda1	0.000424	42.58	Highly conserved nuclear protein required for actin cytoskeleton organization and passage through Start; also involved in 60S ribosome biogenesis	3.9	1.6	2.4375
185-DGQLVEIPANEVVPGDILQLEDGTVIPTDGR-215	Pma1	1.61e-05	21.72	Plasma membrane H+-ATPase	3.9	1.4	2.78571
574-DNSFRGGSGWGSDSK-588	Ded1	6.47e-05	34.19	ATP-dependent DEAD (Asp-Glu-Ala-Asp)-box RNA helicase, required for translation initiation of all yeast mRNAs	3.9	1.9	2.05263
EGDDVADAFQR	Pyc1/Pyc2	5.02e-06	56.07	Pyruvate carboxylase isoform, cytoplasmic enzyme that converts pyruvate to oxaloacetate;	3.9		-
1449-SEHFSEQPGVHRRTSSASLMGSSSDGS*VS*T*PGS*NASNTTSGGKLK-1493	Rim15	0.000161	19.37	Glucose-repressible protein kinase involved in signal transduction during cell proliferation in response to nutrients, specifically the establishment of stationary phase;	3.9		-
199-WDDISDDVQDKK-210	Plb1	0.00722	42.77	Phospholipase B (lysophospholipase) involved in lipid metabolism; required for efficient acyl chain remodeling of newly synthesized phosphatidylethanolamine-derived phosphatidylcholine	3.8	1	3.8
218-ATAGDTHLGGEDFDNR-233	Ssa1/Ssa2	5.34e-05	76.4	Description: ATPase involved in protein folding and nuclear localization signal (NLS)-directed nuclear transport	3.8	1.3	2.92308
6-S*LYELK-11	Agp1	4.12e-05	30.16	Low-affinity amino acid permease with broad substrate range, involved in uptake of asparagine, glutamine, and other amino acids	3.8	1.5	2.53333
171-NFDTDESLLTGESLPVSK-188	Ena5/Ena2/Ena1	2.98e-05	44.15	P-type ATPase sodium pumps	3.8		-
415-EIGDFEDLSTENEK-428	Rna1	0.000558	60.92	GTPase activating protein (GAP) for Gsp1p, involved in nuclear transport	3.7	1.8	2.05556
442-NHQQQSAIELSEASENAETPAPLTLENMDK-471	Sec7	2.57e-05	27.95	Guanine nucleotide exchange factor (GEF) for ADP ribosylation factors involved in proliferation of the Golgi, intra-Golgi transport and ER-to-Golgi transport	3.7	0.769231	4.625
141-RLDDGDSDDENLDVNHIISR-160	Paf1	2.76e-06	65.28	Component of the Paf1p complex involved in transcription elongation	3.6		-
58-NIVLFPEPEESFSRPQSAQSQSR-80	Bcy1	1.44e-06	18.3	Regulatory subunit of the cyclic AMP-dependent protein kinase (PKA), a component of a signaling pathway that controls a variety of cellular processes, including metabolism, cell cycle, stress response, stationary phase, and sporulation	3.6		-
68-EFEEGGGLPEQPLNPDFSK-86	Gcd11	0.000198	37.62	Gamma subunit of the translation initiation factor eIF2, involved in the identification of the start codon;	3.5	1.3	2.69231
626-GYLVAMTGDGVNDAPSLK-643	Pma1	0.000666	72.8	Plasma membrane H+-ATPase	3.5	1.4	2.5
500-EDFLNALNDVTPAFGISEEDLK-521	Sec18	4.69e-05	34.57	ATPase required for vesicular transport between ER and Golgi	3.5		-
82-DDAENVEINIPEDDAETK-99	Sgt2	0.000351	32.93	Glutamine-rich cytoplasmic protein that serves as a scaffold for binding Get4/5p and other proteins required to mediate posttranslational insertion of tail-anchored proteins into the ER membrane	3.5		-
222-ALLELLDDSPVTPGETRPAYDGYEASK-248	Pil1	2.77e-05	69.11	Primary component of eisosomes	3.5		-
484-EVSPESFGLTAR-495	Kri1	6.52e-05	53.43	Essential nucleolar protein required for 40S ribosome biogenesis	3.5		-
136-EDQS*GENELDPEIEFVTFVTGDPENPHNWPSWVR-169	Tpo2	0.000132	110.83	Polyamine transport protein specific for spermine	3.5		-
166-TETTEIIEIINDEENDDEDGK-186	Ilm1	0.00951	17.17	Protein of unknown function; may be involved in mitochondrial DNA maintenance;	3.4	0.4	8.5
180-KAEASGEAAEEAEDEE-195	Rps9B	0.0013	43.2	Component of the small (40S) ribosomal subunit	3.4	0.588235	5.66667
658-NSDDTLEEINEDNKK-672	Pmc1	0.000551	53.62	Vacuolar Ca2+ ATPase involved in depleting cytosol of Ca2+ ions	3.4	0.588235	5.66667
109-HQNEGQSEDNKEEWGEFLHLPGK-131	Vps1	6.54e-05	25.47	Dynamin-like GTPase required for vacuolar sorting; also involved in actin cytoskeleton organization, endocytosis, late Golgi-retention of some proteins, regulation of peroxisome biogenesis	3.4	0.769231	4.25
425-LSADEEELGTDAAQIGEFTYEESTAYIPEPIRS*K-458	Mep2	0.000701	70.16	Ammonium permease involved in regulation of pseudohyphal growth; belongs to a ubiquitous family of cytoplasmic membrane proteins that transport only ammonium (NH4+)	3.3		-
436-KWSVS*AQWGGT*S*GQPLVT*GIVFEEPDIIVGEGVSSKAISQKMPTDSGR-483	Nrd1	3.32e-05	20.1	RNA-binding protein, subunit of Nrd1 complex (Nrd1p-Nab3p-Sen1p); complex mediates termination of snoRNAs and cryptic unstable transcripts (CUTs);	3.3		-
218-FDIDADSEANLRGDSR-233	YOL019w	0.000205	21.94	Protein of unknown function	3.3		-
62-EIMATTTDDDGIPSPSHPMEK-82	Tna1	0.00168	17.9	High affinity nicotinic acid plasma membrane permease, responsible for uptake of low levels of nicotinic acid;	3.2		-
29-HNTAGDDDQEEEIQDILK-46	Tlg1	0.00805	53.01	Essential t-SNARE that forms a complex with Tlg2p and Vti1p and mediates fusion of endosome-derived vesicles with the late Golgi	3.2		-
23-NDLDDVSHYEMK-34	Gnp1	2.55e-05	52.49	High-affinity glutamine permease, also transports Leu, Ser, Thr, Cys, Met and Asn	3.2		-
394-DDPVVGPDQPYSIVEK-409	Eht1	0.00125	31.17	Acyl-coenzymeA:ethanol O-acyltransferase that plays a minor role in medium-chain fatty acid ethyl ester biosynthesis; possesses short-chain esterase activity	3.2		-
32-IGQEVDGEAVGDEFK-46	Rps6A/Rps6B	0.000855	70.13	Protein component of the small (40S) ribosomal subunit; identical to Rps6Ap and has similarity to rat S6 ribosomal protein	3.1	0.714286	4.42857
587-EIDPSQTTQLAGMDVEDALDK-607	Fas2	1.35e-05	64.85	Alpha subunit of fatty acid synthetase, which catalyzes the synthesis of long-chain saturated fatty acids	3.1	1.2	2.58333
65-RADQGPQDEVEATQMNDLTSAISPSS*R-91	Agp1	0.00305	26.73	Low-affinity amino acid permease with broad substrate range	3.1	1.5	2.06667
195-DIKPDNFLIGRPGQPDANK-213	Yck2	1.76e-07	23.56	Palmitoylated plasma membrane-bound casein kinase I isoform	3.1		-
66-KLEQSALNSEASEDSEAMDEESK-88	Kre2	0.0018	102.64	Alpha1,2-mannosyltransferase of the Golgi	3	0.714286	4.28571
1147-FDICAATYKPIYEDTPSVSDPLTGSK-1172	Cop1	0.000443	23.59	Alpha subunit of COPI vesicle coatomer complex, which surrounds transport vesicles in the early secretory pathway	3	1.1	2.72727
193-EFGTTPEKPEETPLEELAETFQDTFSGALGK-223	Fas2	6.73e-07	19.91	Alpha subunit of fatty acid synthetase, which catalyzes the synthesis of long-chain saturated fatty acids	3	1.2	2.5
8-KASETSDQNIVK-19	Utp22	0.0041	16.47	Possible U3 snoRNP protein involved in maturation of pre-18S rRNA	3		-
148-HINSVLAGDQDIGDLLPFPTDTFQLFDECR-177	Sac6	5.16e-06	20.11	Fimbrin, actin-bundling protein; cooperates with Scp1p (calponin/transgelin) in the organization and maintenance of the actin cytoskeleton	2.9	0.769231	3.625
751-DENDKYEETIDEK-763	Tcb1	0.00171	48.41	Lipid-binding ER protein	2.9		-
291-EDIYDGETNPDLQNR-305	Aim9	0.00047	36.59	Putative protein of unknown function	2.9		-
375-NQFYQLPTPTSSK-387	Ste2	0.000839	17.08	Receptor for alpha-factor pheromone	2.9		-
5-EEQVSIKQDPEQEER-19	Cdc3	0.000152	35.16	Component of the septin ring that is required for cytokinesis	2.9		-
61-DLLNALDRGDGEEGNCAK-78	Ato3	0.000204	84.46	Plasma membrane protein, regulation pattern suggests a possible role in export of ammonia from the cell	2.9		-
319-RVGNVGEDDAIPEVSHAGDVSTTLQVVNELLK-350	Yef3	5.15e-05	74.25	Gamma subunit of translational elongation factor eEF1B, stimulates the binding of aminoacyl-tRNA (AA-tRNA) to ribosomes by releasing eEF1A (Tef1p/Tef2p) from the ribosomal complex	2.8	1.1	2.54545
405-DPEQIDDDETEGWK-418	Tim44	0.00102	52.25	Essential component of the Translocase of the Inner Mitochondrial membrane (	2.8	1.4	2
461-IYGKPVQEEDADIDNLPSDEEPYTNDDDVQDSEPR-495	Bms1	9.43e-06	58.51	GTPase required for synthesis of 40S ribosomal subunits and for processing the 35S pre-rRNA at sites A0, A1, and A2	2.8		-
324-IRDSDSVLPNANTADHNNTNSGGEPINSSVASNDIIEEK-362	Mid2	0.000765	61.07	O-glycosylated plasma membrane protein that acts as a sensor for cell wall integrity signaling and activates the pathway	2.8		-
740-ETPANAKPQEEAPEDESLIVISSPQVEK-767	Swh1	0.000358	16.28	Protein similar to mammalian oxysterol-binding protein	2.8		-
542-AYTLGEGYTTGHEYRPEGSDDEIPELVK-569	Thi7	2.5e-05	33.76	Plasma membrane transporter responsible for the uptake of thiamine	2.8		-
576-DESDIEEDVDDDFFR-590	Bms1	8.11e-08	93.58	GTPase required for synthesis of 40S ribosomal subunits and for processing the 35S pre-rRNA at sites A0, A1, and A2	2.8		-
66-SDAQS*IFSSGVEGVNPIFSDPEAPGYDPK-94	Pdr5	0.000247	23.8	Multidrug resistance transporter of the ABC Superfamily	2.7	0.5	5.4
906-RASDATLGSIDFGDDENIAKR-926	Ycf1	6.26e-07	31.93	Vacuolar glutathione S-conjugate transporter; member of the ATP-binding cassette family	2.7		-
126-TLTDEHEADVNNDDIIANNAVEEIDR-151	Erp2	6.18e-05	37.41	Protein that forms a heterotrimeric complex with Erp1p, Emp24p, and Erv25p; member, along with Emp24p and Erv25p, of the p24 family involved in ER to Golgi transport	2.7		-
179-HYSDNEDEDDEEDYREEDYK-198	Rtf1	0.000256	32.99	Subunit of RNAPII-associated chromatin remodeling Paf1 complex; regulates gene expression by directing cotranscriptional histone modification	2.7		-
2-VESDEDFAPQEFPHTDTDVIVNEHR-26	Cho1	0.000222	37.3	Phosphatidylserine synthase, functions in phospholipid biosynthesis	2.6	0.909091	2.88889
45-ASSIFSINTTPLAPPNATDIQK-66	Cho1	8.33e-05	16.59		2.6	0.909091	2.88889
613-DLLQTMFPVDFIHEGK-628	Acc1	0.000236	51.22	Acetyl-CoA carboxylase, biotin containing enzyme that catalyzes the carboxylation of acetyl-CoA to form malonyl-CoA; required for de novo biosynthesis of long-chain fatty acids	2.6	1.1	2.36364
583-RPS*NTFNLDADR-604	Pho91	9.09e-05	69.71	Low-affinity phosphate transporter of the vacuolar membrane	2.6	0.769231	3.25
299-DTDTETTVVEDANNPEDQESTSPATPK-325	Pim1	0.00831	66.31	ATP-dependent Lon protease, involved in degradation of misfolded proteins in mitochondria	2.6		-
49-YNLSPSPEDEDFEGPTEEEMQTLR-72	Ptr2	0.00093	62.73	Integral membrane peptide transporter, mediates transport of di- and tri-peptides	2.6		-
182-DAVADLEPQELEELGK-197	Ygr122w	0.000754	38.66	Probable ortholog of A. nidulans PalC, which is involved in pH regulation and binds to the ESCRT-III complex	2.6		-
122-KSSYITVDGIK-132	Gnp1	7.89e-05	61.36	High-affinity glutamine permease, also transports Leu, Ser, Thr, Cys, Met and Asn	2.6		-
319-FDDGAGGDNEVQR-331	Rpt1	0.000171	62.43	One of six ATPases of the 19S regulatory particle of the 26S proteasome involved in the degradation of ubiquitinated substrates	2.6		-
55-SLQDMGVSSK-64	Tpo3	0.00226	36.89	Polyamine transport protein specific for spermine	2.6		-
957-KFEATQEENEQEMEK-971	Tcb3	0.000306	38.56	Lipid-binding ER protein, enriched at ER-plasma membrane contact sites	2.5	0.909091	2.77778
523-DFELEETDEEK-533	Hsp82/Hsc82	0.00471	32.18	Cytoplasmic chaperone of the Hsp90 family	2.5	1.2	2.08333
68-DLIDKPDDAATAETTSFGWGK-88	Pga2	0.00567	70.09	Essential protein required for maturation of Gas1p and Pho8p; involved in protein trafficking	2.5		-
134-LTDPSEDVDEDVDEDVLK-151	Mak5	0.00179	44.14	Essential nucleolar protein, putative DEAD-box RNA helicase required for maintenance of M1 dsRNA virus	2.5		-
64-DALASHYGDEYINR-77	Erg2	6.79e-06	41.27	C-8 sterol isomerase, catalyzes the isomerization of the delta-8 double bond to the delta-7 position at an intermediate step in ergosterol biosynthesis	2.5		-
837-GHTSSISSYTPNQNEHASR-855	Sec16	6.46e-05	21.96	COPII vesicle coat protein required for ER transport vesicle budding	2.5		-
498-FFLSGPNLDIK-508	Ypr097w	0.00467	15.13	Protein that contains a Phox homology (PX) domain and binds phosphoinositides	2.5		-
166-SEQMELEK-173	Noc2	0.0021	29.13	Protein that forms a nucleolar complex with Mak21p that binds to 90S and 66S pre-ribosomes, as well as a nuclear complex with Noc3p that binds to 66S pre-ribosomes; both complexes mediate intranuclear transport of ribosomal precursors"	2.4	0.4	6
975-EWEVAEIEDPFDSDEK-990	Tcb3	0.000533	52.66	Lipid-binding ER protein, enriched at ER-plasma membrane contact sites	2.4	0.909091	2.66667
400-LIEAFNEIAEDSEQFDK-416	Hsc82	0.000198	80.57	Cytoplasmic chaperone of the Hsp90 family	2.4	1.2	2
93-DLEAHPAEESQAQPPAYDEDDEAGADVPLMDNK-125	Sna3	9.98e-08	31.49	Protein involved in efficient MVB sorting of proteins to the vacuole	2.4		-
330-DDSPQEIHEFLER-342	Taf6	3.83e-06	57.68	Subunit (60 kDa) of TFIID and SAGA complexes	2.4		-
32-EGEQFANAFFDTEK-45	Lys20/Lys21	5.31e-07	63.63	Homocitrate synthase isozyme	2.4
179-DDQLEYLEEK-188	Hsc82/Hsp82	0.00306	50.12	Cytoplasmic chaperone of the Hsp90 family	2.3	1.2	1.91667
386-FSIIAGGSPSSSQEAFDSHGNTEHGR-411	Zrc1	0.00879	44.45	Vacuolar membrane zinc transporter, transports zinc from the cytosol into the vacuole for storage	2.3		-
121-LAASELSDSIIDLGEDNHASENTPR-145	Atg33	0.000395	47.71	Mitochondrial mitophagy-specific protein	2.3		-
614-IIEHSDVENENVK-626	Ubp1	5.98e-05	21.98	Ubiquitin-specific protease that removes ubiquitin from ubiquitinated proteins	2.3		-
12-KPILAVPEPALADTHSEEISR-32	Fun26	0.00187	60.15	Vacuolar membrane transporter with broad nucleoside selectivity; may regulate balance of nicotinamide riboside (NmR) levels between cytosol and vacuole, contributing to salvage of NmR for use in cytosolic NAD+ synthesis	2.3		-
702-SLLRDEEDVEGTDGR-716	Adp1	0.000198	16.82	Putative ATP-dependent permease of the ABC transporter family	2.2	0.588235	3.66667
86-DYFPEVNGIVFLVDAADPERFDEAR-110	Sar1	0.000175	15.02	GTPase, GTP-binding protein of the ARF family	2.2	1.1	2
199-DDEGSEYGDDEEYNPFDR-216	Rtf1	3.64e-06	45.61	Subunit of RNAPII-associated chromatin remodeling Paf1 complex; regulates gene expression by directing cotranscriptional histone modification	2.2		-
269-SVLETYVEDK-278	Ymr221c	0.00305	32.36	Putative protein of unknown function;	2.2		-
163-SSFSGASSNEPTNSPGDFLNQSR-185	Ids2	0.00295	46.56	Protein involved in modulation of Ime2p activity during meiosis, appears to act indirectly to promote Ime2p-mediated late meiotic functions	2.2		-
160-EDDLSTHQGLDLDK-173	Gdi1	0.000604	49.38	GDP dissociation inhibitor, regulates vesicle traffic in secretory pathways by regulating the dissociation of GDP from the Sec4/Ypt/rab family of GTP binding proteins	2.2		-
220-TDGSAPGDAGVSYLTR-235	Tom40	3.55e-05	31.27	Component of the TOM (translocase of outer membrane) complex	2.1	1	2.1
389-NFHAEVSTPQVLSAK-403	Lys20	0.000852	85.82	Homocitrate synthase isozyme, catalyzes the condensation of acetyl-CoA and alpha-ketoglutarate to form homocitrate, which is the first step in the lysine biosynthesis pathway	2.1	0.909091	2.33333
389-IDNYSEEPSNVFGSVLK-405	Nop56	0.000525	56.37	Essential evolutionarily-conserved nucleolar protein component of the box C/D snoRNP complexes that direct 2'-O-methylation of pre-rRNA during its maturation	2.1	0.909091	2.33333
434-TTVSPYNSIESVEESNSALDFTR-456	Ssu1	2.53e-06	55.3	Plasma membrane sulfite pump involved in sulfite metabolism and required for efficient sulfite efflux	2.1		-
10-EDGLPLCTSVDNENDPSLFEQK-31	Sec22	0.000502	36.56	involved in anterograde and retrograde transport between the ER and Golgi	2.1		-
536-RDSAPDNQGIYHTVISK-552	Msb1	2.59e-05	37.7	Protein involved in positive regulation of both 1,3-beta-glucan synthesis and the Pkc1p-MAPK pathway	2.1		-
224-DGNVGNFNETEQILLAENPESEK-246	Sac1	4.89e-05	73.27	Phosphatidylinositol phosphate (PtdInsP) phosphatase involved in hydrolysis of PtdIns[4]P;involved in protein trafficking and processing, secretion, and cell wall maintenance	2.1		-
248-AYTSSAQVMPEVPQHEPSTTQEFNVDELSNELK-280	Rtn1	0.000748	41.53	ER membrane protein that interacts with Sey1p to maintain ER morphology	2.1		-
119-DTDNDVEPTRDDEIVNK-135	Pim1	0.00152	49.27	ATP-dependent Lon protease, involved in degradation of misfolded proteins in mitochondria	2.1		-
208-RS*ATRAR-214	Slx5	0.0074	16.68	Subunit of the Slx5-Slx8 SUMO-targeted ubiquitin ligase (STUbL) complex	2.1		-
32-FTSQSGVAALLGGGSEIFSNQDDYLAHTFNNLNTNK-67	Gea2	6.29e-06	52.43	Guanine nucleotide exchange factor for ADP ribosylation factors (ARFs)	2	0.714286	2.85714
109-HQNEGQSEDNKEEWGEFLHLPGK-131	Vps1	0.000265	47.42	Dynamin-like GTPase required for vacuolar sorting; also involved in actin cytoskeleton organization, endocytosis	2	0.769231	2.5
170-NDNHIIQAIALLDQLDK-186	Nop56	0.00223	80.49	Essential evolutionarily-conserved nucleolar protein component of the box C/D snoRNP complexes that direct 2'-O-methylation of pre-rRNA during its maturation	2	0.769231	2.5
33-LALTRTESVKPEPEITAPPHSR-54	Qdr2	0.00106	22.96	MDR transporter of the Major Facilitator Superfamily	2	0.909091	2.22222
226-DYNEDLVDGR-235	Erg9	0.00453	40.22	Farnesyl-diphosphate farnesyl transferase (squalene synthase), joins two farnesyl pyrophosphate moieties to form squalene in the sterol biosynthesis pathway	2	0.909091	2.22222
134-DANSNFSTNSNSFSEK-149	Cho2	0.00015	41.27	Phosphatidylethanolamine methyltransferase (PEMT), catalyzes the first step in the conversion of phosphatidylethanolamine to phosphatidylcholine during the methylation pathway of phosphatidylcholine biosynthesis	2	1	2
565-ETVESESSQTALSK-578	Eft1/Eft2	0.00136	41.12	Elongation factors	2		-
172-DAFLEATSEDEIISR-186	Pfk1	0.000241	38.46	Alpha subunit of heterooctameric phosphofructokinase involved in glycolysis	2		-
157-QYEDLENSDDDLLSDMDIDPLREELTLESLSNVK-190	Mcm2	0.00226	52.22	Protein involved in DNA replication	2		-
48-DADSHSDNDHDSPDNVPSDVHLR-70	Pbp2	0.00511	26.3	RNA binding protein involved in the regulation of telomere position effect and telomere length	2		-
184-SSLVSPVLEIPHESK-198	Alr1	0.000102	17.64	Plasma membrane Mg(2+) transporter	2		-
80-IFPEEYTLETPTGLVPVATLHSIGRTSTAISR-111	Tpo3	1.82e-06	20.2	Polyamine transport protein specific for spermine	2		-
251-SDFVTLHVPATPETEK-266	Ser3	0.00992	26.28	3-phosphoglycerate dehydrogenase	2		-
							-
375-LDPTKEEDK-383	Tef4	4.83712e-08	23.65	Gamma subunit of translational elongation factor eEF1B, stimulates the binding of aminoacyl-tRNA (AA-tRNA) to ribosomes	Only phosphorylated in control cells	1.3	-
46-NEATPEAEQVKK-57	Zeo1	7.81128e-05	28.01	Peripheral membrane protein of the plasma membrane that interacts with Mid2p; regulates the cell integrity pathway mediated by Pkc1p and Slt2p;		0.5	-
1236-KDDVKPELANK-1246	Tif31	0.00255	21.12	eIF3 component of unknown function; deletion causes defects in mitochondrial organization but not in growth or translation initiation,	0.00299312	0.769231	-267.28
150-EDDVRDFVIRR-160	Rps6A/Rps6B	0.00522	16.17	Protein component of the small (40S) ribosomal subunit;	0.0178891	0.714286	-39.13
7-HDSNASPNSDSEDGHHHNNK-26	Om14	0.00499	16.06	Integral mitochondrial outer membrane protein;	0.0191205	1.1	-47.5455
1312-ENTPEQDDVATK-1323	Top2	0.00812	37.3	Topoisomerase II	0.0301205		-
229-RRASSLKA-236	Rps6A/Rps6B	5.43e-06	20.28	Protein component of the small (40S) ribosomal subunit;	0.0341297	0.714286	-20.51
512-TPEQHPNDDNSSLAASHK-529	Yck1	0.000692	15.91	Palmitoylated plasma membrane-bound casein kinase I isoform	0.0409836		-
235-DSEGNAQSEEEHDLERGYGSDDENSK-260	Reg1	4.39e-05	15.5	Regulatory subunit of type 1 protein phosphatase Glc7p, involved in negative regulation of glucose-repressible genes	0.0625		-
46-NHTWSEFER-54	Zuo1	1.52e-05	26.16	Ribosome-associated chaperone, functions in ribosome biogenesis and, in partnership with Ssz1p and SSb1/2, as a chaperone for nascent polypeptide chains;	0.0632911	0.714286	-11.06
84-HLQLAIRNDDELNK-97	Hta2	0.00149	28.33	Histone H2A, core histone protein required for chromatin assembly and chromosome function;	0.0719424		-
845-MLQESSEEESDTYGEIGLSK-864	Pdr5	3.62e-05	17.19	Plasma membrane ATP-binding cassette (ABC) transporter	0.0729927	0.5	-6.85
52-KDTDSENNITIAQDDEK-68	Fui1	4.64e-05	40.15	High affinity uridine permease	0.0729927		-
42-DSIINSPVSGRQSISPTLSNATTTTTK-68	Sis2	0.00112	32.37	Type II HSP40 co-chaperone that interacts with the HSP70 protein Ssa1p	0.0787402		-
295-GYGDFDSEDEDYDYGRSPNR-314	Ysc84	0.000568	26.02	Actin-binding protein involved in bundling of actin filaments and endocytosis of actin cortical patches	0.0833333		-
438-DKPAAEVEETK-448	Nop56	0.00849	44.89	Essential evolutionarily-conserved nucleolar protein component of the box C/D snoRNP complexes that direct 2'-O-methylation of pre-rRNA during its maturation;	0.0854701	0.769231	-9.36
18-LPEDDQYLY*SDDTNSSIIAEEELHHSVDK-46	Vht1	9.55e-08	30.49	High-affinity plasma membrane H+-biotin (vitamin H) symporter	0.0854701		-
648-AVQESDSTTSRIIEEHESPIDAEK-671	Ylr413w	5.05e-06	37.51	Unknown function	0.0869565	0.769231	-9.2
10-DSSDEASVSPIADNEREAVTLLLGYLEDK-38	Vac8	1.34e-08	51.3	Phosphorylated and palmitoylated vacuolar membrane protein that interacts with Atg13p, required for the cytoplasm-to-vacuole targeting (Cvt) pathway	0.0884956		-
17-RSPVIGSSLENEK-29	Fcy2	0.000102	22.53	Purine-cytosine permease	0.0943396	0.769231	-8.48
427-AADQADESSPLLSPSNSNHPSEHPQQDLNNK-457	Mam3	0.00501	27.55	Protein required for normal mitochondrial morphology	0.111111		-
1017-SQSVISAESILFT*LIDFENEKYSQR-1041	Csf1	5.27e-07	29.07	Protein required for fermentation at low temperature;	0.117647	0.714286	-5.95
176-SNFNTASEPLASASK-190	Vtc2	0.00417	31.14	Subunit of the vacuolar transporter chaperone (VTC) complex involved in membrane trafficking,	0.128205	0.769231	-6.24
35-DSYVSDDVANSTERYNLSPSPEDEDFEGPTEEEMQTLR-72	Ptr2	5.77e-07	67.41	Integral membrane peptide transporter	0.149254		-
107-DPNDFDFDIDDLINEDELDERREEEK-132	Ydl121c	0.00189	60.75	Unknown function	0.153846		-
546-NLPNNISTTGGNTFGGLNETENTSPNPARS*SMDK-579	Nhx1	0.00937	18.28	Na+/H+ and K+/H+ exchanger, required for intracellular sequestration of Na+ and K+	0.153846		-
40-ESSSISVSEELSSADERDAEDFSK-50	Pmt2	0.00426	18.79	Protein O-mannosyltransferase, transfers mannose residues from dolichyl phosphate-D-mannose to protein Ser/Thr residues	0.16129	1.1	-6.82
63-FATVPTGGASSAAAGAAGAAAGGDAAEEEKEEEAKEESDDDMGFGLFD-110	Rpp2b	9.17e-05	37.13	Ribosomal protein P2 beta, a component of the ribosomal stalk, which is involved in the interaction between translational elongation factors and the ribosome;	0.178571	0.4	-2.24
12-TSQSNVGDAVGNADSVEFNSEHDSPSK-38	Itr1	0.000269	49.22	Myo-inositol transporter with strong similarity to the minor myo-inositol transporter Itr2p, member of the sugar transporter superfamily;	0.181818	7.7	-42.35
49-TLTAQSMQNSTQSAPNK-65	Pdr5	1.8e-07	20.51	Plasma membrane ATP-binding cassette (ABC) transporter	0.185185	0.5	-2.7
456-KLSDLSLSGSK-466	Bem1	1.5e-07	37.7	Involved in establishing cell polarity and morphogenesis	0.2		-
110-RRNQGLDPDSDADIEELLEE-129	Pga2	3.42e-06	64.99	Essential protein required for maturation of Gas1p and Pho8p; involved in protein trafficking	0.204082		-
817-VTSYDITGDIRNEGSDAEEEEGEYK-841	Isw2	0.00343	35.6	ATP-dependent DNA translocase involved in chromatin remodeling	0.204082		-
198-HLNLLSSDSEIEQDYQK-214	Src1	1.19e-06	26.37	Inner nuclear membrane protein; functions in regulation of subtelomeric genes	0.208333		-
18-NEPSYELQNAHSGLFHSSNEELTNR-42	Chs1	0.0002	19.82	Chitin synthase I	0.227273	0.909091	-3.96
395-YHTCIVSELLHCFLQPLFNVPTESMLSS*FS*VAK-427	Ygr071c	3.7e-06	22.16	Unknown function	0.232558		-
293-RPSNTFNLDADRINNDENSSGNEEDEDGNRQEVLDFQDAER-333	Pho91	3.72e-06	20.38	Low-affinity phosphate transporter of the vacuolar membrane;	0.238095	0.769231	-3.36
1100-LTYEPIDLSSILSDGEEK-1117	Scp160	8.46e-05	73.32	Essential RNA-binding G protein effector of mating response pathway, mainly associated with nuclear envelope and ER	0.25	0.714286	-2.8
545-LAS*MVKDS*VKY*QETDPHT*ASINLKK-569	Atg20	8.61e-08	16.02	Sorting nexin family member required for the cytoplasm-to-vacuole targeting (Cvt) pathway and for endosomal sorting	0.25641		-
418-KRDAETADIGDQSEVESDTEELK-440	Mak11	0.00119	17.51	Protein involved in an early, nucleolar step of 60S ribosomal subunit biogenesis	0.27027		-
344-NDPLGAHEDIK-354	Tom70	0.00367	33.85	Component of the TOM (translocase of outer membrane) complex responsible for recognition and initial import steps for all mitochondrially directed proteins	0.285714	0.714286	-2.45
787-SSIMTSNDDFKPTYEDEESRSLSSQNIDADDPTQFENLK-825	Sec7	0.000343	19.32	Guanine nucleotide exchange factor (GEF) for ADP ribosylation factors involved in proliferation of the Golgi, intra-Golgi transport and ER-to-Golgi transport	0.294118	0.769231	-2.72
5-RRFSSEHPDPVETSIPEQAAEIAEELSK-32	Prp43	3.32e-05	23.59	RNA helicase in the DEAH-box family, functions in both RNA polymerase I and polymerase II transcript metabolism	0.30303	0.909091	-2.97
321-DIAAALS*CKITS*VEWMVMADMPPGQILLS*QANLGS*LFY*LQAEK-363	Mgr3	0.000207	17.11	Subunit of the mitochondrial (mt) i-AAA protease supercomplex, which degrades misfolded mitochondrial proteins	0.3125		-
248-AYTSSAQVMPEVPQHEPS*TTQEFNVDELSNELK-280	Rtn1	4.6e-05	35.32	ER membrane protein that interacts with Sey1p to maintain ER morphology	0.322581		-
39-NIDEDVNNLTATTDEEDRDPESQK-62	Opt1	0.00228	16.24	Proton-coupled oligopeptide transporter of the plasma membrane	0.322581		-
1172-QIEDAQNESDEEETNGK-1188	Pan1	0.000515	20.39	Part of actin cytoskeleton-regulatory complex Pan1p-Sla1p-End3p	0.322581		-
4546-MDIDEEEMLSDIDAHDANNDVDSK-4569	Mdn1	0.00073	31.05	Huge dynein-related AAA-type ATPase (midasin) that acts in removal of ribosomal biogenesis factors at successive steps of pre-60S assembly and export from nucleus	0.333333	0.909091	-2.7
892-RSTTHDVGEISNNVK-906	Bbc1	0.00936	40.63	Protein possibly involved in assembly of actin patches;	0.333333	0.769231	-2.4
382-KNDNHNDLKITDGFISKYSSADGLIPAQYILNANNLIIQFTTR-424	Spa2	0.000268	18.83	Component of the polarisome, which functions in actin cytoskeletal organization during polarized growth; acts as a scaffold for Mkk1p and Mpk1p cell wall integrity signaling components	0.333333		-
110-DSSSQLDNELNRK-122	Gnp1	0.00411	18.37	High-affinity glutamine permease	0.333333		-
315-DDFSRDDEYDDLNTIDK-331	Chs1	0.00453	40.51	Chitin synthase I	0.344828	0.909091	-2.61
146-SLVSDLSPSELESWLK-161	Mnr2	0.000576	56.35	Vacuolar membrane protein required for magnesium homeostasis	0.357143		-
317-IAQES*KEQS*LPATPLY*NFSVLSSS*T*HENYLKYLYK-351	Utp22	0.00321	23.36	Possible U3 snoRNP protein involved in maturation of pre-18S rRNA	0.357143		-
906-RASDATLGSIDFGDDENIAK-925	Ycf1	0.000244	22.31	Vacuolar glutathione S-conjugate transporter	0.37037		-
83-LQVVSHETDINEDEEEAHYEDK-104	Lyp1	0.00524	36.65	Lysine permease; one of three amino acid permeases (Alp1p, Can1p, Lyp1p) responsible for uptake of cationic amino acids	0.37037		-
93-SSNYDSSDEESDEEDGKK-110	Nip1	0.00182	38.94	eIF3c subunit of the eukaryotic translation initiation factor 3 (eIF3)	0.384615	0.909091	-2.34
247-RQNVLQDTLLANPPSAQSLADEEDDEDSDEDIILK-281	Pol1	0.00985	27.85	Catalytic subunit of the DNA polymerase I alpha-primase complex	0.384615		-
70-KS*KWTHQSAT*FADCIY*CQS*GQS*PS*VS*LS*CSDAR-102	Yjr146w	6.88e-07	18.44	Dubious ORF; unknown function	0.384615		-
616-DNVGNSSDTEDMDEIDVQDK-635	Ypr091c	0.00466	21.52	Lipid-binding ER protein, enriched at nucleus-vacuolar junctions (NVJ); may be involved in sterol metabolism or signaling at the NVJ	0.384615		-
568-SLSSAQSSSSGPSSSSEEDDSRDIESLDK-596	Hmg1	5.13e-05	17.34	One of two isozymes of HMG-CoA reductase that catalyzes the conversion of HMG-CoA to mevalonate, which is a rate-limiting step in sterol biosynthesis	0.4		-
508-DISASSPNLGGILK-521	Ale1	0.00032	55.99	Broad-specificity lysophospholipid acyltransferase	0.4		-
190-GGILDELDDFIEDDEFS*DEDDETRQR-215	Spt6	1.41e-06	24.44	Nucleosome remodeling protein	0.4		-
1353-ASLDYDPSVPNTSYAPVQSASPVVKPTDNTSSSSNKK-1389	Tcb3	0.00358	39.8	Lipid-binding protein, localized to the bud via specific mRNA transport	0.416667	0.909091	-2.16
557-EQEEETNS*LVS*DSEK-571	Dur3	0.00105	26.69	Plasma membrane transporter for both urea and polyamines	0.416667		-
293-SHERPDDVSV-302	Sur7	0.00881	38.2	Plasma membrane protein that localizes to furrow-like invaginations (MCC patches); component of eisosomes; associated with endocytosis, along with Pil1p and Lsp1p; sporulation and plasma membrane sphingolipid content are altered in mutants	0.416667		-
576-DESDIEEDVDDDFFRK-591	Bms1	9.83e-05	41.56	GTPase required for synthesis of 40S ribosomal subunits and for processing the 35S pre-rRNA	0.434783		-
1201-MRLESDDEEANEDEEEDDW-1219	Myo5	2.1e-05	29.74	One of two type I myosins	0.434783		-
1271-GLDEDEDDGWSDEDESNNR-1289	Pan1	2.1e-05	35.04	Part of actin cytoskeleton-regulatory complex Pan1p-Sla1p-End3p, associates with actin patches on the cell cortex; promotes protein-protein interactions essential for endocytosis	0.454545		-
2-TITVGDAVSETELENK-17	Yor1	0.00526	65.7	Plasma membrane ATP-binding cassette (ABC) transporter	0.454545		-
583-ANDIEILEPMESLRSTTK-600	Ptr2	0.000405	32.23	Integral membrane peptide transporter	0.454545		-
640-SEDNLFGVEYDDEK-653	Flc1	5.19e-08	57.25	Putative FAD transporter	0.454545		-
635-MTEAGSLDLIDDAGENSDLEDRIDNSLPGSQR-666	Pwp2	0.00036	65.72	Conserved 90S pre-ribosomal component essential for proper endonucleolytic cleavage of the 35 S rRNA precursor at A0, A1, and A2 sites;	0.47619		-
137-DGDVDNFEESS*TQPINK-153	Chs3	0.00909	41.4	Chitin synthase III	0.47619		-
51-SSSVTSASSHY*IGLPQEAQINGEPLQR-77	Tps3	0.000121	32.78	Regulatory subunit of trehalose-6-phosphate synthase/phosphatase complex, which synthesizes the storage carbohydrate trehalose	0.47619		-
123-SSYITVDGIK-132	Gnp1	0.00567	32.84	High-affinity glutamine permease, also transports Leu, Ser, Thr, Cys, Met and Asn	0.5		-
1-MLLKCSAEASASTITSSNTVFIHYYYSFYGRVSILKGIGNTR-42	Ydr220c	1.21e-05	20.95	Dubious ORF; unknown function	0.5		-
87-ILTGSVNEPDRVEVDYTNCAPMGGDRPYPPSLPSR-121	Tpo1	0.014	15.54	Polyamine transporter that recognizes spermine, putrescine, and spermidine; phosphorylation enhances activity and sorting to the plasma membrane	0.5		-
987-NSRVPSLVATSESPR-1001	Sec31	0.000699	21.06	Component of the Sec13p-Sec31p complex of the COPII vesicle coat, required for vesicle formation in ER to Golgi transport	0.5		-
344-EASPATEFANEFTGENSTAK-363	Pct1	0.0017	47.26	Cholinephosphate cytidylyltransferase, also known as CTP:phosphocholine cytidylyltransferase, rate-determining enzyme of the CDP-choline pathway for phosphatidylcholine synthesis	0.5		-
