# Supplementary material for: Membrane Phosphoproteomics of Yeast Early Response to Acetic Acid: Role of Hrk1 Kinase and Lipid Biosynthetic Pathways, in Particular Sphingolipids
Source: Front Microbiol. 2017 Jul 12;8:1302. doi: 10.3389/fmicb.2017.01302 (PMC5506226; doi:10.3389/fmicb.2017.01302)
Supplement: Supplementary file 3 [file Table_3.XLSX]

## Sheet: Table S3
	Membrane phosphoproteomics of yeast early response to acetic acid: role of Hrk1 kinase and lipid biosynthetic pathways, in particular sphingolipids
	Joana F. Guerreiro1+, Nuno P. Mira1+, Aline X.S. Santos2, Howard Riezman2 and Isabel Sá-Correia1*
	*Correspondence:
	Prof. Isabel Sá-Correia
	e-mail: isacorreia@tecnico.ulisboa.pt
	Supplementary table S3. Effect of acetic acid stress in yeast membrane-associated phosphoproteome. Cells of the parental strain S. cerevisiae BY4741 were cultivated for one hour in MM4 growth medium (at pH 4) either or not supplemented with 50 mM acetic acid. The effect in the membrane-associated phosphoproteome of acetic acid stress was assessed by comparing the abundance of phosphopeptides in t…
	Peptide	Matched protein	p-value	Score	Function of the matched protein	Ratio of abundance of phosphopetide wtAA/wtCtrl	Expression ratio of the matched protein in wtAA/wtCtrl	Effect of AA in phosphopeptide abundance/ Effect of AA in protein abundance (fold change)
	292-GGVEAQQAENEEK-304	Ser1	0.00163	84.39	3-phosphoserine aminotransferase; catalyzes the formation of phosphoserine from 3-phosphohydroxypyruvate, required for serine and glycine biosynthesis	2063.5	1.5	1375.7
	1249-HHNQTLSPEISK-1260	Sec7	0.00966	41.57	Guanine nucleotide exchange factor (GEF) for ADP ribosylation factors	1332.7	0.8	1665.9
	20-RTSIIGTIGPK-30	Cdc19/Pyk2	0.00138	37.63	Pyruvate kinases	670.3	1.6	418.9
	107-HFS*LEK-112	Ybt1	8.44e-05	19.66	Transporter of the ATP-binding cassette (ABC) family; involved in bile acid transport; negative regulator of vacuole fusion; regulates release of lumenal Ca2+ stores	3.1	0.8	3.9
	303-EAVPESPRASGETAIHEPEPEAEQAVEDTA-332	Hsp30	3.66e-05	15.06	Plasma membrane protein of unknown function; similar to Hsp30 and Yro2	413.5	17.9	23.1
	201-GVAMNPVDHPHGGGNHQHIGK-221	Rpl2A/Rpl2B	0.00542	41.41	Ribosomal 60S subunit proteins	320.8	0.8	401
	261-DTDAEGKPLER-271	Eft2/Eft1	0.000272	47.13	Elongation factor 2	139.2	1.1	126.5
	180-EDHFIDGK-195	Vcx1	0.00102	39.81	Vacuolar membrane antiporter with Ca2+/H+ and K+/H+ exchange activity; involved in control of cytosolic Ca2+ and K+ concentrations	128.3	0.8	160.4
	548-NTISEAGDKLEQADK-562	Ssa2/Ssa1	8.7e-05	69.56	Hsp70 chaperones involved in protein folding	101.8	1.3	78.3
	223-FDVGALMALHGEGSGEEK-240	Rps1A/Rps1B	0.000638	42.67	Ribosomal protein 10 (rp10) of the small (40S) subunit	48.5	0.8	60.6
	569-EIYDREEEEGR-579	Dip5	0.000133	30.43	Dicarboxylic amino acid permease mediates high-affinity and high-capacity transport of L-glutamate and L-aspartate	33.1	0.7	47.3
	162-IDLASGK-168	Rps4A/Rps4B	0.00655	29.44	Protein component of the small (40S) ribosomal subunit	20.8	0.7	29.7
	13-SNSSNSYELESGR-25	Hxt1	0.00136	26.55	Low-affinity glucose transporter of the major facilitator superfamily	17.1	1.4	12.2
	258-LDQVWGSETVASSK-271	Rpl4A/Rpl4B	0.00367	51.28	Protein component of the large (60S) ribosomal subunit	16.7	0.7	23.9
	574-IEAALSDALAALQIEDPSADELRK-597	Ssb1/Ssb2	2.42e-05	92.57	Cytoplasmic ATPase that is a ribosome-associated molecular chaperone	15.7	1.2	13.1
	11-ENDFEDELAESMQSYNR-27	Qdr2	0.000664	26.64	MDR transporter of the Major Facilitator Superfamily	13.5	0.9	15
	140-DRIDSVSQLQNVAETTK-156	Atp4	0.00339	29.14	Subunit of the mitochondrial F1F0 ATP synthase	13.4	0.9	14.9
	572-SRDNSFRGGSGWGSDSK-588	Ded1	3.34e-06	31.26	ATP-dependent DEAD (Asp-Glu-Ala-Asp)-box RNA helicase, required for translation initiation of all yeast mRNAs	12.9	1.8	7.2
	21-RNSSVGKIDLGDTVPGFAAMPESAASK-47	Lag1	0.00446	27.52	Ceramide synthase component, involved in synthesis of ceramide from C26(acyl)-coenzyme A and dihydrosphingosine or phytosphingosine	12.6	0.8	15.8
	828-DANIKPVVNAAVNDNQSKVSVATEQTK-854	Ist2	0.000549	15.55	Cortical ER protein involved in ER-plasma membrane tethering; one of 6 proteins (Ist2p, Scs2p, Scs22p, Tcb1p, Tcb2p, Tcb3p) that connect ER to the plasma membrane (PM) and regulate PM phosphatidylinositol-4-phosphate (PI4P) levels by controlling access of Sac1p phosphatase to its substrate PI4P in the PM;	12.1	0.9	13.4
	265-GDLGIEIPAPEVLAVQK-281	Cdc19	0.000386	34.18	Pyruvate kinase	12	1.6	7.5
	483-DQDQSSPKVEVTSEDEK-499	Leu1	1.23e-05	59.41	Isopropylmalate isomerase, catalyzes the second step in the leucine biosynthesis pathway	10.8	4.3	2.5
	100-HAFANPDKPALIYEADDESDNK-121	Acs2	0.00634	89.58	Acetyl-coA synthetase isoform which, along with Acs1p, is the nuclear source of acetyl-coA for histone acetylation	9.1	1.3	7
	1854-RRFSITEEAIADNLDAAEDAIPEQPLEQK-1882	Ura2	0.00705	22.8	Carbamoylphosphate synthetase-aspartate transcarbamylase; catalyzes the first two enzymatic steps in the de novo biosynthesis of pyrimidines	8.3	2.1	4
	457-KVTAVVESPEGER-469	Pma1/Pma2	6.85e-06	78.13	Plasma membrane H+-ATPase	7.6	1.4	5.4
	583-DGYLQNNATEGDAEHITPDNLR-604	Acs2	3.41e-05	103.03	Acetyl-coA synthetase isoform which, along with Acs1p, is the nuclear source of acetyl-coA for histone acetylation	7.3	1.3	5.6
	245-VLENTEIGDSIFDK-258	Pgk1	4.73e-05	74.48	3-phosphoglycerate kinase	7.1	2	3.6
	27-ESSSISVSEELSSADER-43	Pmt2	0.00489	52.83	Protein O-mannosyltransferase, transfers mannose residues from dolichyl phosphate-D-mannose to protein Ser/Thr residues	7	1.1	6.4
	206-DPEEVEQQVAEEATTEEAGEEEAK-229	Rps0A/Rps0B	6.35e-06	138.25	Protein component of the small (40S) ribosomal subunit	6.5	0.5	13
	50-HLSNILSNEEGIER-63	Pdr12	8.36e-06	72.14	Plasma membrane ATP-binding cassette (ABC) transporter involved in the export of sorbate and benzoate	6.3	1.6	3.9
	899-SVEDFMAAMQRVSTQHEKET-918	Pma1	0.0027	16.53	Plasma membrane H+-ATPase	6.1	1.4	4.4
	331-KAQEEEEDVATDSE-344	Yro2	0.000181	70.82	Putative plasma membrane-associated protein of unknown function	5.9	1.8	3.3
	273-LSHMSPEDAEEELK-286	Ola1	0.000892	41.19	P-loop ATPase with similarity to human OLA1 and bacterial YchF; identified as specifically interacting with the proteasome	5.6	1.4	4
	226-KDELTLEGIK-235	Tif1/Tif2	0.000114	56.01	Translation initiation factor eIF4A	5.5	1.1	5
	185-DGQLVEIPANEVVPGDILQLEDGTVIPTDGR-215	Pma1	9.07e-07	15.5	Plasma membrane H+-ATPase	5.5	1.4	3.9
	12-NINDLLNK-19	Por1	1.51e-05	42.61	Mitochondrial porin	5.4	1	5.4
	402-DILDEFRK-409	Yef3	1.93e-05	30.82	Gamma subunit of translational elongation factor eEF1B, stimulates the binding of aminoacyl-tRNA (AA-tRNA) to ribosomes by releasing eEF1A (Tef1p/Tef2p) from the ribosomal complex	5.3	1.1	4.8
	27-HEIASEVASFLNGNIIEHDVPEHFFGELAK-56	Yef3	9.78e-06	40.04	Gamma subunit of translational elongation factor eEF1B, stimulates the binding of aminoacyl-tRNA (AA-tRNA) to ribosomes by releasing eEF1A (Tef1p/Tef2p) from the ribosomal complex	5.2	1.1	4.7
	2-GSINNNFNTNNNSNTDLDRDWK-23	Dhh1	0.00699	30.73	Cytoplasmic DExD/H-box helicase, stimulates mRNA decapping; coordinates distinct steps in mRNA function and decay	5.2	1.2	4.3
	559-EAETEGGIDDVNAVDGELNLTR-580	Tpo4	0.00033	39.18	Polyamine transport protein, recognizes spermine, putrescine, and spermidine	5.1	1.6	3.2
	57-SVSADAEAEKEPTDDIAEALGELSLK-82	Sui3	1.51e-07	29.06	Beta subunit of the translation initiation factor eIF2, involved in the identification of the start codon; proposed to be involved in mRNA binding"	4.8	0.9	5.3
	65-RADQGPQDEVEATQMNDLTSAISPSSR-91	Agp1	0.00011	28.82	Low-affinity amino acid permease with broad substrate range, involved in uptake of asparagine, glutamine, and other amino acids	4.6	1.5	3.1
	1-DYEPNDEHLSFCIIENDNVPPVHYPIHEDK-30	Lip1	0.00993	51.98	Ceramide synthase subunit; associates with Lag1 and Lac1	4.5	0.5	9
	179-SQNAPSDGTGSSTPQHHDEDEDELSR-204	Tif5	4.77e-05	54.74	Translation initiation factor eIF5; functions both as a GTPase-activating protein to mediate hydrolysis of ribosome-bound GTP and as a GDP dissociation inhibitor to prevent recycling of eIF2	4.4	0.9	4.9
	67-DDSFAVPDGKDENTR-81	Dip5	0.00182	36.45	Dicarboxylic amino acid permease mediates high-affinity and high-capacity transport of L-glutamate and L-aspartate	4.4	0.7	6.3
	16-SNHDDDYANS*VQS*YAASEGQVDNEDLAATSQLSR-49	Pdr12	0.000614	28.11	Plasma membrane ATP-binding cassette (ABC) transporter, weak-acid-inducible multidrug transporter required for weak organic acid resistance	4.3	1.6	2.7
	991-KEDEEDKFDAMGNK-1004	Yef3	0.000258	92.57	Gamma subunit of translational elongation factor eEF1B; stimulates the binding of aminoacyl-tRNA (AA-tRNA) to ribosomes by releasing eEF1A (Tef1p/Tef2p) from the ribosomal complex	4.2	1.1	3.8
	289-SVEMHHEQLEQGVPGDNVGFNVK-311	Tef1/Tef2	0.00551	109.92	Subunits of the translational elongation factor EF-1	4	1.1	3.6
	50-ADRDESSPYAAMLAAQDVAAK-70	Rps14A/Rps14B	0.00076	93.08	Ribosomal protein 59 of the small subunit, required for ribosome assembly and 20S pre-rRNA processing	4	0.9	4.4
	269-EREENFEENSEDEDGFDLDALR-290	Sda1	0.000424	42.58	Highly conserved nuclear protein required for actin cytoskeleton organization and passage through Start; also involved in 60S ribosome biogenesis	3.9	1.6	2.4
	185-DGQLVEIPANEVVPGDILQLEDGTVIPTDGR-215	Pma1	1.61e-05	21.72	Plasma membrane H+-ATPase	3.9	1.4	2.8
	574-DNSFRGGSGWGSDSK-588	Ded1	6.47e-05	34.19	ATP-dependent DEAD (Asp-Glu-Ala-Asp)-box RNA helicase, required for translation initiation of all yeast mRNAs	3.9	1.9	2.1
	199-WDDISDDVQDKK-210	Plb1	0.00722	42.77	Phospholipase B (lysophospholipase) involved in lipid metabolism; required for efficient acyl chain remodeling of newly synthesized phosphatidylethanolamine-derived phosphatidylcholine	3.8	1	3.8
	218-ATAGDTHLGGEDFDNR-233	Ssa1/Ssa2	5.34e-05	76.4	Description: ATPase involved in protein folding and nuclear localization signal (NLS)-directed nuclear transport	3.8	1.3	2.9
	6-S*LYELK-11	Agp1	4.12e-05	30.16	Low-affinity amino acid permease with broad substrate range, involved in uptake of asparagine, glutamine, and other amino acids	3.8	1.5	2.5
	415-EIGDFEDLSTENEK-428	Rna1	0.000558	60.92	GTPase activating protein (GAP) for Gsp1p, involved in nuclear transport	3.7	1.8	2.1
	442-NHQQQSAIELSEASENAETPAPLTLENMDK-471	Sec7	2.57e-05	27.95	Guanine nucleotide exchange factor (GEF) for ADP ribosylation factors involved in proliferation of the Golgi, intra-Golgi transport and ER-to-Golgi transport	3.7	0.8	4.6
	68-EFEEGGGLPEQPLNPDFSK-86	Gcd11	0.000198	37.62	Gamma subunit of the translation initiation factor eIF2, involved in the identification of the start codon;	3.5	1.3	2.7
	626-GYLVAMTGDGVNDAPSLK-643	Pma1	0.000666	72.8	Plasma membrane H+-ATPase	3.5	1.4	2.5
	166-TETTEIIEIINDEENDDEDGK-186	Ilm1	0.00951	17.17	Protein of unknown function; may be involved in mitochondrial DNA maintenance;	3.4	0.4	8.5
	180-KAEASGEAAEEAEDEE-195	Rps9B	0.0013	43.2	Component of the small (40S) ribosomal subunit	3.4	0.6	5.7
	658-NSDDTLEEINEDNKK-672	Pmc1	0.000551	53.62	Vacuolar Ca2+ ATPase involved in depleting cytosol of Ca2+ ions	3.4	0.6	5.7
	109-HQNEGQSEDNKEEWGEFLHLPGK-131	Vps1	6.54e-05	25.47	Dynamin-like GTPase required for vacuolar sorting; also involved in actin cytoskeleton organization, endocytosis, late Golgi-retention of some proteins, regulation of peroxisome biogenesis	3.4	0.8	4.3
	32-IGQEVDGEAVGDEFK-46	Rps6A/Rps6B	0.000855	70.13	Protein component of the small (40S) ribosomal subunit; identical to Rps6Ap and has similarity to rat S6 ribosomal protein	3.1	0.7	4.4
	587-EIDPSQTTQLAGMDVEDALDK-607	Fas2	1.35e-05	64.85	Alpha subunit of fatty acid synthetase, which catalyzes the synthesis of long-chain saturated fatty acids	3.1	1.2	2.6
	65-RADQGPQDEVEATQMNDLTSAISPSS*R-91	Agp1	0.00305	26.73	Low-affinity amino acid permease with broad substrate range	3.1	1.5	2.1
	66-KLEQSALNSEASEDSEAMDEESK-88	Kre2	0.0018	102.64	Alpha1,2-mannosyltransferase of the Golgi	3	0.7	4.3
	1147-FDICAATYKPIYEDTPSVSDPLTGSK-1172	Cop1	0.000443	23.59	Alpha subunit of COPI vesicle coatomer complex, which surrounds transport vesicles in the early secretory pathway	3	1.1	2.7
	193-EFGTTPEKPEETPLEELAETFQDTFSGALGK-223	Fas2	6.73e-07	19.91	Alpha subunit of fatty acid synthetase, which catalyzes the synthesis of long-chain saturated fatty acids	3	1.2	2.5
	148-HINSVLAGDQDIGDLLPFPTDTFQLFDECR-177	Sac6	5.16e-06	20.11	Fimbrin, actin-bundling protein; cooperates with Scp1p (calponin/transgelin) in the organization and maintenance of the actin cytoskeleton	2.9	0.8	3.6
	319-RVGNVGEDDAIPEVSHAGDVSTTLQVVNELLK-350	Yef3	5.15e-05	74.25	Gamma subunit of translational elongation factor eEF1B, stimulates the binding of aminoacyl-tRNA (AA-tRNA) to ribosomes by releasing eEF1A (Tef1p/Tef2p) from the ribosomal complex	2.8	1.1	2.5
	405-DPEQIDDDETEGWK-418	Tim44	0.00102	52.25	Essential component of the Translocase of the Inner Mitochondrial membrane (	2.8	1.4	2
	66-SDAQS*IFSSGVEGVNPIFSDPEAPGYDPK-94	Pdr5	0.000247	23.8	Multidrug resistance transporter of the ABC Superfamily	2.7	0.5	5.4
	2-VESDEDFAPQEFPHTDTDVIVNEHR-26	Cho1	0.000222	37.3	Phosphatidylserine synthase, functions in phospholipid biosynthesis	2.6	0.9	2.9
	45-ASSIFSINTTPLAPPNATDIQK-66	Cho1	8.33e-05	16.59		2.6	0.9	2.9
	613-DLLQTMFPVDFIHEGK-628	Acc1	0.000236	51.22	Acetyl-CoA carboxylase, biotin containing enzyme that catalyzes the carboxylation of acetyl-CoA to form malonyl-CoA; required for de novo biosynthesis of long-chain fatty acids	2.6	1.1	2.4
	583-RPS*NTFNLDADR-604	Pho91	9.09e-05	69.71	Low-affinity phosphate transporter of the vacuolar membrane	2.6	0.8	3.3
	957-KFEATQEENEQEMEK-971	Tcb3	0.000306	38.56	Lipid-binding ER protein, enriched at ER-plasma membrane contact sites	2.5	0.9	2.8
	523-DFELEETDEEK-533	Hsp82/Hsc82	0.00471	32.18	Cytoplasmic chaperone of the Hsp90 family	2.5	1.2	2.1
	166-SEQMELEK-173	Noc2	0.0021	29.13	Protein that forms a nucleolar complex with Mak21p that binds to 90S and 66S pre-ribosomes, as well as a nuclear complex with Noc3p that binds to 66S pre-ribosomes; both complexes mediate intranuclear transport of ribosomal precursors"	2.4	0.4	6
	975-EWEVAEIEDPFDSDEK-990	Tcb3	0.000533	52.66	Lipid-binding ER protein, enriched at ER-plasma membrane contact sites	2.4	0.9	2.7
	400-LIEAFNEIAEDSEQFDK-416	Hsc82	0.000198	80.57	Cytoplasmic chaperone of the Hsp90 family	2.4	1.2	2
	179-DDQLEYLEEK-188	Hsc82/Hsp82	0.00306	50.12	Cytoplasmic chaperone of the Hsp90 family	2.3	1.2	1.9
	702-SLLRDEEDVEGTDGR-716	Adp1	0.000198	16.82	Putative ATP-dependent permease of the ABC transporter family	2.2	0.6	3.7
	86-DYFPEVNGIVFLVDAADPERFDEAR-110	Sar1	0.000175	15.02	GTPase, GTP-binding protein of the ARF family	2.2	1.1	2
	220-TDGSAPGDAGVSYLTR-235	Tom40	3.55e-05	31.27	Component of the TOM (translocase of outer membrane) complex	2.1	1	2.1
	389-NFHAEVSTPQVLSAK-403	Lys20	0.000852	85.82	Homocitrate synthase isozyme, catalyzes the condensation of acetyl-CoA and alpha-ketoglutarate to form homocitrate, which is the first step in the lysine biosynthesis pathway	2.1	0.9	2.3
	389-IDNYSEEPSNVFGSVLK-405	Nop56	0.000525	56.37	Essential evolutionarily-conserved nucleolar protein component of the box C/D snoRNP complexes that direct 2'-O-methylation of pre-rRNA during its maturation	2.1	0.9	2.3
	32-FTSQSGVAALLGGGSEIFSNQDDYLAHTFNNLNTNK-67	Gea2	6.29e-06	52.43	Guanine nucleotide exchange factor for ADP ribosylation factors (ARFs)	2	0.7	2.9
	109-HQNEGQSEDNKEEWGEFLHLPGK-131	Vps1	0.000265	47.42	Dynamin-like GTPase required for vacuolar sorting; also involved in actin cytoskeleton organization, endocytosis	2	0.8	2.5
	170-NDNHIIQAIALLDQLDK-186	Nop56	0.00223	80.49	Essential evolutionarily-conserved nucleolar protein component of the box C/D snoRNP complexes that direct 2'-O-methylation of pre-rRNA during its maturation	2	0.8	2.5
	33-LALTRTESVKPEPEITAPPHSR-54	Qdr2	0.00106	22.96	MDR transporter of the Major Facilitator Superfamily	2	0.9	2.2
	226-DYNEDLVDGR-235	Erg9	0.00453	40.22	Farnesyl-diphosphate farnesyl transferase (squalene synthase), joins two farnesyl pyrophosphate moieties to form squalene in the sterol biosynthesis pathway	2	0.9	2.2
	134-DANSNFSTNSNSFSEK-149	Cho2	0.00015	41.27	Phosphatidylethanolamine methyltransferase (PEMT), catalyzes the first step in the conversion of phosphatidylethanolamine to phosphatidylcholine during the methylation pathway of phosphatidylcholine biosynthesis	2	1	2
	375-LDPTKEEDK-383	Tef4	4.84e-08	23.65	Gamma subunit of translational elongation factor eEF1B, stimulates the binding of aminoacyl-tRNA (AA-tRNA) to ribosomes	Only phosphorylated in control cells	1.3	-
	46-NEATPEAEQVKK-57	Zeo1	7.81e-05	28.01	Peripheral membrane protein of the plasma membrane that interacts with Mid2p; regulates the cell integrity pathway mediated by Pkc1p and Slt2p;		0.5	-
	1236-KDDVKPELANK-1246	Tif31	0.00255	21.12	eIF3 component of unknown function; deletion causes defects in mitochondrial organization but not in growth or translation initiation,	0.00299312	0.8	-267.3
	150-EDDVRDFVIRR-160	Rps6A/Rps6B	0.00522	16.17	Protein component of the small (40S) ribosomal subunit;	0.0178891	0.7	-39.1
	7-HDSNASPNSDSEDGHHHNNK-26	Om14	0.00499	16.06	Integral mitochondrial outer membrane protein;	0.0191205	1.1	-57.5
	229-RRASSLKA-236	Rps6A/Rps6B	5.43e-06	20.28	Protein component of the small (40S) ribosomal subunit;	0.0341297	0.7	-20.5
	46-NHTWSEFER-54	Zuo1	1.52e-05	26.16	Ribosome-associated chaperone, functions in ribosome biogenesis and, in partnership with Ssz1p and SSb1/2, as a chaperone for nascent polypeptide chains;	0.0632911	0.7	-11.1
	845-MLQESSEEESDTYGEIGLSK-864	Pdr5	3.62e-05	17.19	Plasma membrane ATP-binding cassette (ABC) transporter	0.0729927	0.5	-6.9
	438-DKPAAEVEETK-448	Nop56	0.00849	44.89	Essential evolutionarily-conserved nucleolar protein component of the box C/D snoRNP complexes that direct 2'-O-methylation of pre-rRNA during its maturation;	0.0854701	0.8	-9.4
	648-AVQESDSTTSRIIEEHESPIDAEK-671	Ylr413w	5.05e-06	37.51	Unknown function	0.0869565	0.8	-9.2
	17-RSPVIGSSLENEK-29	Fcy2	0.000102	22.53	Purine-cytosine permease	0.0943396	0.8	-8.5
	1017-SQSVISAESILFT*LIDFENEKYSQR-1041	Csf1	5.27e-07	29.07	Protein required for fermentation at low temperature;	0.117647	0.7	-6
	176-SNFNTASEPLASASK-190	Vtc2	0.00417	31.14	Subunit of the vacuolar transporter chaperone (VTC) complex involved in membrane trafficking,	0.128205	0.8	-6.2
	40-ESSSISVSEELSSADERDAEDFSK-50	Pmt2	0.00426	18.79	Protein O-mannosyltransferase, transfers mannose residues from dolichyl phosphate-D-mannose to protein Ser/Thr residues	0.16129	1.1	-6.8
	63-FATVPTGGASSAAAGAAGAAAGGDAAEEEKEEEAKEESDDDMGFGLFD-110	Rpp2b	9.17e-05	37.13	Ribosomal protein P2 beta, a component of the ribosomal stalk, which is involved in the interaction between translational elongation factors and the ribosome;	0.178571	0.4	-2.2
	12-TSQSNVGDAVGNADSVEFNSEHDSPSK-38	Itr1	0.000269	49.22	Myo-inositol transporter with strong similarity to the minor myo-inositol transporter Itr2p, member of the sugar transporter superfamily;	0.181818	7.7	-42.4
	49-TLTAQSMQNSTQSAPNK-65	Pdr5	1.8e-07	20.51	Plasma membrane ATP-binding cassette (ABC) transporter	0.185185	0.5	-2.7
	18-NEPSYELQNAHSGLFHSSNEELTNR-42	Chs1	0.0002	19.82	Chitin synthase I	0.227273	0.9	-4
	293-RPSNTFNLDADRINNDENSSGNEEDEDGNRQEVLDFQDAER-333	Pho91	3.72e-06	20.38	Low-affinity phosphate transporter of the vacuolar membrane;	0.238095	0.8	-3.4
	1100-LTYEPIDLSSILSDGEEK-1117	Scp160	8.46e-05	73.32	Essential RNA-binding G protein effector of mating response pathway, mainly associated with nuclear envelope and ER	0.25	0.7	-2.8
	344-NDPLGAHEDIK-354	Tom70	0.00367	33.85	Component of the TOM (translocase of outer membrane) complex responsible for recognition and initial import steps for all mitochondrially directed proteins	0.285714	0.7	-2.5
	787-SSIMTSNDDFKPTYEDEESRSLSSQNIDADDPTQFENLK-825	Sec7	0.000343	19.32	Guanine nucleotide exchange factor (GEF) for ADP ribosylation factors involved in proliferation of the Golgi, intra-Golgi transport and ER-to-Golgi transport	0.294118	0.8	-2.7
	5-RRFSSEHPDPVETSIPEQAAEIAEELSK-32	Prp43	3.32e-05	23.59	RNA helicase in the DEAH-box family, functions in both RNA polymerase I and polymerase II transcript metabolism	0.30303	0.9	-3
	4546-MDIDEEEMLSDIDAHDANNDVDSK-4569	Mdn1	0.00073	31.05	Huge dynein-related AAA-type ATPase (midasin) that acts in removal of ribosomal biogenesis factors at successive steps of pre-60S assembly and export from nucleus	0.333333	0.9	-2.7
	892-RSTTHDVGEISNNVK-906	Bbc1	0.00936	40.63	Protein possibly involved in assembly of actin patches;	0.333333	0.8	-2.4
	315-DDFSRDDEYDDLNTIDK-331	Chs1	0.00453	40.51	Chitin synthase I	0.344828	0.9	-2.6
	93-SSNYDSSDEESDEEDGKK-110	Nip1	0.00182	38.94	eIF3c subunit of the eukaryotic translation initiation factor 3 (eIF3)	0.384615	0.9	-2.3
	1353-ASLDYDPSVPNTSYAPVQSASPVVKPTDNTSSSSNKK-1389	Tcb3	0.00358	39.8	Lipid-binding protein, localized to the bud via specific mRNA transport	0.416667	0.9	-2.2
