# Supplementary material for: Membrane Phosphoproteomics of Yeast Early Response to Acetic Acid: Role of Hrk1 Kinase and Lipid Biosynthetic Pathways, in Particular Sphingolipids
Source: Front Microbiol. 2017 Jul 12;8:1302. doi: 10.3389/fmicb.2017.01302 (PMC5506226; doi:10.3389/fmicb.2017.01302)
Supplement: Supplementary file 4 [file Table_4.XLSX]

## Sheet: Table S4
	Membrane phosphoproteomics of yeast early response to acetic acid: role of Hrk1 kinase and lipid biosynthetic pathways, in particular sphingolipids
	Joana F. Guerreiro1+, Nuno P. Mira1+, Aline X.S. Santos2, Howard Riezman2 and Isabel Sá-Correia1*
	*Correspondence:
	Prof. Isabel Sá-Correia
	e-mail: isacorreia@tecnico.ulisboa.pt
	Supplementary table S4. Effect of protein kinase Hrk1 in yeast membrane-associated phosphoproteome in absence of acetic acid stress. Cells of the parental strain S. cerevisiae BY4741 or from the derived deletion mutant hrk1Δ were cultivated for one hour in unsupplemented MM4 growth medium (at pH 4). The abundance of phosphopeptides found in the protein extracts recovered from the cells of the two…
	Peptide	Matched protein	p-value	Score	Function of the matched protein	Ratio of abundance of phosphopetide wtCtrl/hrk1ΔCtrl	Expression ratio of the matched protein in wtCtrl/hrk1ΔCtrl	Effect of HRK1 deletion in phosphopeptide abundance/ Effect of HRK1 deletion in protein abundance (fold change)
	258-LDQVWGSETVASSK-271	Rpl4A/Rpl4B	0.00367	51.28	Protein component of the large (60S) ribosomal subunit	Only phosphorylated in wt strain	0.833333	-
	115-IEDVTPVPSDSTRK-128	Rps14A/Rps14B	0.000109	43.57	Ribosomal protein 59 of the small subunit, required for ribosome assembly and 20S pre-rRNA processing;		0.9	-
	103-HHDGSHYLSK-112	Hxt1	0.0103	39.42	Low-affinity glucose transporter of the major facilitator superfamily		1.3	-
	32-DTRPQTDDVLNTK44	Dhh1	6.96e-09	47.72	Cytoplasmic DExD/H-box helicase, stimulates mRNA decapping		1.2	-
	58-DHFSEPLGK-66	Ggc1	0.000321	35.83	Mitochondrial GTP/GDP transporter	2766.7	0.833333	3320
	55-SLQDMGVSSK-64	Tpo3	0.00226	36.89	Polyamine transport protein specific for spermine	182.8	0.833333	219.4
	49-T*LTAQSMQNSTQSAPNK-65	Pdr5	1.8e-07	20.51	Plasma membrane ATP-binding cassette (ABC) transporter	94.6	1.5	63.1
	606-THTQPVPASFDREDGQHAQNR-626	Tpo4	7.21e-05	23.04	Polyamine transport protein, recognizes spermine, putrescine, and spermidine;	86	0.4	215
	142-DEGDNKDEDDDEDDDDDDDDEDDDDEAPTK-171	Spt5	0.00626	110.83	Protein involved in regulating Pol I and Pol II transcription and pre-mRNA processing	73.8	0.4	184.5
	503-SDNKPDIVEEETEENK-518	Hrk1	5.79e-05	48.58	Protein kinase	46.5	-	-
	1-DYEPNDEHLSFCIIENDNVPPVHYPIHEDK-30	Lip1	0.000617	16.17	Ceramide synthase subunit; associates with Lag1 and Lac1	35.5	2.1	16.9
	644-KADTGIAVEGATDAAR-659	Pma1	0.00102	21.39	Plasma membrane H+-ATPase	32.9	1.3	25.3
	32-DENTSDKDTVDSGNVTTTESTER-54	Spt5	0.000334	24.09	Protein involved in regulating Pol I and Pol II transcription and pre-mRNA processing	24.6	0.4	61.5
	329-KLNELQNSEDSDAEDGGK-346	Sas10	0.000817	16.77	Essential subunit of U3-containing Small Subunit (SSU) processome complex involved in production of 18S rRNA and assembly of small ribosomal subunit	17.9	0.1	179
	220-TDGSAPGDAGVSYLTR-235	Tom40	3.55e-05	31.27	Component of the TOM (translocase of outer membrane) complex	11.7	1.1	10.6
	166-SEQMELEK-173	Noc2	0.0021	29.13	Protein that forms a nucleolar complex with Mak21p that binds to 90S and 66S pre-ribosomes, as well as a nuclear complex with Noc3p that binds to 66S pre-ribosomes; both complexes mediate intranuclear transport of ribosomal precursors"	11	2.6	4.2
	223-FDVGALMALHGEGSGEEK-240	Rps1A/Rps1B	1.02e-06	70.68	Ribosomal protein 10 (rp10) of the small (40S) subunit	10.8	0.8	14
	640-DNEDGYSYT*EMATDASAR-657	Tpo4	0.00121	32.85	Polyamine transport protein	9.1	0.4	22.8
	4371-GGEQNTEGLDGVEEK-4385	Mdn1	0.00289	45.69	acts in removal of ribosomal biogenesis factors at successive steps of pre-60S assembly and export from nucleus	8.9	0.1	89
	457-KVTAVVESPEGER-469	Pma1	0.00353	41.28	Plasma membrane H+-ATPase	7.7	1.3	5.9
	63-FATVPTGGASSAAAGAAGAAAGGDAAEEEKEEEAKEESDDDMGFGLFD-110	Rpp2b	9.17e-05	37.13	Ribosomal protein P2 beta, a component of the ribosomal stalk, which is involved in the interaction between translational elongation factors and the ribosome	7.6	0.5	15.2
	33-LALTRTESVKPEPEITAPPHSR-54	Qdr2	1.91e-05	26.37	Multidrug transporter of the major facilitator superfamily, required for resistance to quinidine, barban, cisplatin, and bleomycin; may have a role in potassium uptake	7.3	2	3.7
	751-DENDKYEETIDEK-763	Tcb1	0.00171	48.41	Lipid-binding ER protein	7.1	1.2	5.9
	658-NSDDTLEEINEDNKK-672	Pmc1	0.000551	53.62	Vacuolar Ca2+ ATPase involved in depleting cytosol of Ca2+ ions	6.9	1.8	3.8
	119-DTDNDVEPTRDDEIVNK-135	Pim1	0.00152	49.27	ATP-dependent Lon protease, involved in degradation of misfolded proteins in mitochondria	6.8	3.2	2.1
	50-HLSNILSNEEGIER-63	Pdr12	8.36e-06	72.14	Plasma membrane ATP-binding cassette (ABC) transporter	6.1	1.7	3.6
	185-DGQLVEIPANEVVPGDILQLEDGTVIPTDGR-215	Pma1	9.07e-07	15.5	Plasma membrane H+-ATPase	5	1.3	3.8
	403-DFHAELSTPLLKPVNK-418	Lys21	0.000434	76.44	Homocitrate synthase isozyme, catalyzes the condensation of acetyl-CoA and alpha-ketoglutarate to form homocitrate, which is the first step in the lysine biosynthesis pathway	4.5	0.588235	7.7
	65-RADQGPQDEVEATQMNDLTSAISPSS*R-91	Agp1	0.00043	35.13	Low-affinity amino acid permease with broad substrate range	4.3	1.4	3.1
	314-VDEDDENDELSAEGR-328	Arc35	0.000311	68.91	Subunit of the ARP2/3 complex, which is required for the motility and integrity of cortical actin patches	4.3	1.5	2.9
	319-FYPGTLSSFQTDSINNDAK-337	Ste2	1.01e-06	92.69	Receptor for alpha-factor pheromone	4.3	0.2	21.5
	140-EGDS*SGANDEAPDLDPEIEFVTFVTGDPENPHNWPAWIR-178	Tpo3	6.69e-05	133.58	Polyamine transport protein specific for spermine	4.2	0.8	5.5
	565-ETVESESSQTALSK-578	Eft1/Eft2	0.00136	41.12	Elongation factors	4.2	1.3	3.2
	468-EENAEEDDESEWSDDEPEVVR-488	Ssz1	0.000607	56.87	Hsp70 protein that interacts with Zuo1p (a DnaJ homolog) to form a ribosome-associated complex that binds the ribosome via the Zuo1p subunit	3.9	-1.1	4.3
	462-SINGDEESTSSANLGAIINLMAIDAFK-488	Ybt1	0.0015	39.4	Transporter of the ATP-binding cassette (ABC) family involved in bile acid transport	3.8	0.6	6.5
	273-LSHMSPEDAEEELK-286	Ola1	0.00126	82.11	P-loop ATPase with similarity to human OLA1 and bacterial YchF; identified as specifically interacting with the proteasome	3.5	1.1	3.2
	32-EGEQFANAFFDTEK-45	Lys20/Lys21	0.00132	54.77	Homocitrate synthase isozyme	3.4	0.8	4.3
	128-QDLPEAMSAAEITEK-142	Arf1/Arf2	0.00967	15.73	ADP-ribosylation factor	3.4	1.6	2.1
	498-DDDKT*DTFCGTPEYLAPELLLGLGYTK-524	Ypk1	6.57e-05	17.64	Protein serine/threonine/tyrosine (dual-specificity) kinase involved in control of chromosome segregation and in regulating entry into meiosis	3.4	1.4	2.4
	116-KGEQELEGLTDTTVPK-131	Rps6A/Rps6B	0.000636	60.68	Protein component of the small (40S) ribosomal subunit	3.3	0.6	5.5
	626-GYLVAMTGDGVNDAPSLK-643	Pma1	0.00291	23.17	Plasma membrane H+-ATPase	3.1	1.3	2.4
	52-DLSEASVYPEYALPK-66	Rps26A/Rps26B	0.00629	81.42	Protein component of the small (40S) ribosomal subunit;	3	0.5	6
	899-SVEDFMAAMQRVSTQHEKET-918	Pma1	0.00136	26.55	Plasma membrane H+-ATPase, pumps protons out of the cell	3	1.3	2.3
	331-KAQEEEEDVATDSE-344	Yro2	0.00705	22.8	Protein of unknown function with similarity to archaeal rhodopsins	3	0.8	3.9
	507-IGPLVEDDSDEDQNDAISVR-526	Sec2	0.00511	26.3	Guanyl-nucleotide exchange factor for the small G-protein Sec4p	2.9	1.4	2.1
	180-KAEASGEAAEEAEDEE-195	Rps9B	0.00831	66.31	Protein component of the small (40S) ribosomal subunit	2.5	0.8	3.1
	299-DTDTETTVVEDANNPEDQESTSPATPK-325	Pim1	0.000373	23.37	ATP-dependent Lon protease, involved in degradation of misfolded proteins in mitochondria	2.5	1.2	2.1
	902-ENDQYDTLDVGHYCEK-917	Chc1	0.00743	70.64	Clathrin heavy chain, subunit of the major coat protein involved in intracellular protein transport and endocytosis	2.4	1.2	2
	305-LDLISFFTCGPDEVR-319	Ola1	1.98e-07	37.94	P-loop ATPase with similarity to human OLA1 and bacterial YchF	2.4	1.2	2
	32-FTSQSGVAALLGGGSEIFSNQDDYLAHTFNNLNTNK-67	Gea2	0.00793	16.47	Guanine nucleotide exchange factor for ADP ribosylation factors (ARFs)	2.2	0.30303	7.3
	245-VLENTEIGDSIFDK-258	Pgk1	0.000175	15.02	3-phosphoglycerate kinase	2	0.8	2.6
	305-TNTITSDFTTSTDRFYPGTLSSFQTDSINNDAK-337	Ste2	1.58e-06	70.52	Receptor for alpha-factor pheromone	0.2	0.1	2
	86-FDMSLQQDEENNELEAGEK-104	Rer1	0.00368	44.36	Protein involved in retention of membrane proteins, including Sec12p, in the ER	2	17.2	-8.6
	2-VESDEDFAPQEFPHTDTDVIVNEHR-26	Cho1	0.000121	72.19	Phosphatidylserine synthase, functions in phospholipid biosynthesis	0.5	1.5	-3
	591-LGLGGGGDMPGSELADFVENADGFAEVFPQHK-615	Pma1	2.4e-06	117.02	Plasma membrane H+-ATPase, pumps protons out of the cell	0.5	1.3	-2.6
	110-DSSSQLDNELNRK-122	Gnp1	0.00411	18.37	High-affinity glutamine permease	0.5	1	-2
	66-SDAQSIFSS*GVEGVNPIFSDPEAPGYDPK-94	Pdr5	0.00632	29.48	Multidrug resistance transporter of the ABC Superfamily	0.5	1.5	-3
	50-LEDIPVDDIDFSDLEEQYK-68	Prt1	0.00439	111.25	eIF3b subunit of the core complex of translation initiation factor 3 (eIF3), essential for translation	0.5	1.6	-3.2
	400-LIEAFNEIAEDSEQFDK-416	Hsc82	0.000198	80.57	Cytoplasmic chaperone of the Hsp90 family	0.5	1.2	-2.4
	64-DVPANASFNLEDPNIDFER-82	Tim11	0.000126	51.59	Subunit e of mitochondrial F1F0-ATPase	0.5	1.8	-3.6
	10-DSS*DEASVSPIADNEREAVTLLLGYLEDK-38	Vac8	5.05e-05	23.49	Phosphorylated and palmitoylated vacuolar membrane protein that interacts with Atg13p, required for the cytoplasm-to-vacuole targeting (Cvt) pathway	0.5	1.2	-2.4
	33-TESVKPEPEITAPPHSR-54	Qdr2	0.00117	29.85	MDR transporter of the Major Facilitator Superfamily	0.4	2	-5
	115-LPDWLDEEESEGER-128	Hbs1	0.000463	21.78	GTPase with similarity to translation release factors;	0.30303	1.3	-4.3
	290-TDIIRPEDLDEER-302	Nog1	0.00987	24.44	Putative GTPase that associates with free 60S ribosomal subunits in the nucleolus and is required for 60S ribosomal subunit biogenesis	0.1	0.5	-5
	468-EENAEEDDESEWSDDEPEVVREK-490	Ssz1	6.91e-07	24.19	Hsp70 protein that interacts with Zuo1p (a DnaJ homolog) to form a ribosome-associated complex that binds the ribosome via the Zuo1p subunit	0.1	0.9	-9.1
	134-DLLDFAGTNPLDGIDSQDEGEDAERNSNIEEK-165	Noc2	5.62e-06	100.24	Protein that forms a nucleolar complex with Mak21p that binds to 90S and 66S pre-ribosomes, as well as a nuclear complex with Noc3p that binds to 66S pre-ribosomes	0.1	2.6	-26
	46-NEATPEAEQVKK-57	Zeo1	7.81e-05	28.01	Peripheral membrane protein of the plasma membrane that interacts with Mid2p; regulates the cell integrity pathway mediated by Pkc1p and Slt2p;	0.01	0.8	-76.9
	131-DLDRIAAQTLEEDE-144	Rps19A/Rps19B	1.33e-07	64.41	Protein component of the small (40S) ribosomal subunit, required for assembly and maturation of pre-40 S particles	0.005	0.6	-117.6
