# Supplementary material for: Membrane Phosphoproteomics of Yeast Early Response to Acetic Acid: Role of Hrk1 Kinase and Lipid Biosynthetic Pathways, in Particular Sphingolipids
Source: Front Microbiol. 2017 Jul 12;8:1302. doi: 10.3389/fmicb.2017.01302 (PMC5506226; doi:10.3389/fmicb.2017.01302)
Supplement: Supplementary file 5 [file Table_5.XLSX]

## Sheet: Table S5
	Membrane phosphoproteomics of yeast early response to acetic acid: role of Hrk1 kinase and lipid biosynthetic pathways, in particular sphingolipids
	Joana F. Guerreiro1+, Nuno P. Mira1+, Aline X.S. Santos2, Howard Riezman2 and Isabel Sá-Correia1*
	*Correspondence:
	Prof. Isabel Sá-Correia
	e-mail: isacorreia@tecnico.ulisboa.pt
	Supplementary table S5. Effect of protein kinase Hrk1 in yeast membrane-associated phosphoproteome in presence of acetic acid stress. Cells of the parental strain S. cerevisiae BY4741 or from the derived deletion mutant hrk1Δ were cultivated for one hour in MM4 growth medium (at pH 4) supplemented with 50 mM acetic acid. The abundance of phosphopeptides found in the protein extracts recovered fro…
	Peptide	Matched protein	p-value	Score	Function of the matched protein	Ratio of abundance of phosphopetide wtAA/hrk1ΔAA	Expression ratio of the matched protein in wtAA/hrk1ΔAA	Effect of HRK1 deletion in phosphopeptide abundance/ Effect of HRK1 deletion in protein abundance in AA (fold change)	Effect of HRK1 deletion in phosphopeptide abundance/ Effect of HRK1 deletion in protein abundance control conditions (fold change)	Effect of AA in phosphopeptide abundance/ Effect of AA in protein abundance in the parental strain (fold change)
	503-SDNKPDIVEEETEENK-518	Hrk1	5.79e-05	48.58	Protein kinase; required for tolerance to acetic acid	194.4	-	-	-	-
	303-EAVPESPRASGETAIHEPEPEAEQAVEDTA-332	Hsp30	0.000153	15.06	Hydrophobic plasma membrane localized, stress-responsive protein that negatively regulates the H(+)-ATPase Pma1p;	106.4	8.2	13	-	23.1
	548-NTISEAGDKLEQADK-562	Ssa1/Ssa2	1.82e-06	69.56	ATPase involved in protein folding and nuclear localization signal (NLS)-directed nuclear transport	41.4	1	41.4	-	78.3
	115-LPDWLDEEESEGER-128	Hbs1	0.000463	21.78	GTPase with similarity to translation release factors; together with binding partner Dom34p, facilitates ribosomal subunit dissociation and peptidyl-tRNA release when translation is stalled	27.5	1.6	17.2	-4.3	-
	80-IFPEEYTLETPTGLVPVATLHSIGRTSTAISR-111	Tpo3	1.82e-06	20.2	Polyamine transport protein specific for spermine	21	1.2	17.5	5.1	-
	828-DANIKPVVNAAVNDNQSKVSVATEQTK-854	Ist2	0.000549	15.55	Plasma membrane protein that may be involved in osmotolerance, localizes to the mother cell in small-budded cells and to the bud in medium- and large-budded cells	16.1	0.909091	17.7	-	13.4
	12-TSQSNVGDAVGNADSVEFNSEHDSPSKR-39	Itr1	0.00174	26.62	Myo-inositol transporter with strong similarity to the minor myo-inositol transporter Itr2p	10.5	2.4	4.4	-	-
	331-KAQEEEEDVATDSE-344	Yro2	0.000181	70.82	Protein of unknown function with similarity to archaeal rhodopsins	10.3	2	5.2	3.9	3.3
	36-GVQDDFQAEADQVLTNPNTGK-56	Hxt3	2.28e-05	56.41	Low affinity glucose transporter of the major facilitator superfamily	9.6	1.3	7.4	-	-
	899-SVEDFMAAMQRVSTQHEKET-918	Pma1	0.0027	16.53	Plasma membrane H+-ATPase, pumps protons out of the cell	8.9	0.769231	11.2	2.3	4.4
	180-KAEASGEAAEEAEDEE-195	Rps9B	0.0013	43.2	Protein component of the small (40S) ribosomal subunit	8.4	1.1	7.6	3.3	5.7
	461-IYGKPVQEEDADIDNLPSDEEPYTNDDDVQDSEPR-495	Bms1	9.43e-06	58.51	GTPase required for synthesis of 40S ribosomal subunits	8.2	0.714286	11.7	-	-
	21-RNSSVGKIDLGDTVPGFAAMPESAASK-47	Lag1	0.00446	27.52	Ceramide synthase component, involved in synthesis of ceramide from C26(acyl)-coenzyme A and dihydrosphingosine or phytosphingosine	6	0.769231	7.5	-	15.8
	33-LALTRTESVKPEPEITAPPHSR-54	Qdr2	0.00106	22.96	Multidrug transporter of the major facilitator superfamily, required for resistance to quinidine, barban, cisplatin, and bleomycin; may have a role in potassium uptake	5.1	0.769231	6.3	3.7	2.2
	142-DEGDNKDEDDDEDDDDDDDDEDDDDEAPTK-171	Spt5	0.00626	110.83	Protein involved in regulating Pol I and Pol II transcription and pre-mRNA processing	3.3	0.769231	4.2	184.5	-
	67-DDSFAVPDGKDENTR-81	Dip5	0.00182	17.87	Dicarboxylic amino acid permease, mediates high-affinity and high-capacity transport of L-glutamate and L-aspartate	3.3	0.714286	4.7	-	6.3
	1184-GTPKPVDTDDEED-1196	New1	0.000658	39.79	ATP binding cassette protein that cosediments with polysomes and is required for biogenesis of the small ribosomal subunit	3.1	1.2	2.6	-	-
	261-DTDAEGKPLER-271	Ef2	0.000272	47.13	Elongation factor 2	3	1.2	2.5	-	126.5
	2-GSINNNFNTNNNSNTDLDRDWK-23	Dhh1	0.00699	30.73	Cytoplasmic DExD/H-box helicase, stimulates mRNA decapping; coordinates distinct steps in mRNA function and decay	3	1.5	2	-	4.3
	226-KDELTLEGIK-235	Tif1/Tif2	0.00228	37.43	Translation initiation factor eIF4A	2.9	1.2	2.4	-	5
	55-SLQDMGVSSK-64	Tpo3	0.00226	36.89	Polyamine transport protein specific for spermine	2.9	1.1	2.6	219.4	-
	229-RRASSLKA-236	Rps6a	5.43e-06	20.28	Protein component of the small (40S) ribosomal subunit;	2.8	1.1	2.6	-	-20.5
	11-ENDFEDELAESMQSYNR-27	Qdr2	0.000664	26.64	MDR transporter of the Major Facilitator Superfamily	2.7	0.769231	3.5	-	15
	49-TLTAQSMQNSTQSAPNK-65	Pdr5	1.8e-07	20.51	Plasma membrane ATP-binding cassette (ABC) transporter	2.6	1	2.6	-	-2.7
	13-SNSSNSYELESGR-25	Hxt1	0.000298	18.48	Low-affinity glucose transporter of the major facilitator superfamily	2.3	1	2.3	-	12.2
	1017-SQSVISAESILFT*LIDFENEKYSQR-1041	Csf1	5.27e-07	29.07	Protein required for fermentation at low temperature;	2.2	1	2.2	-	-6
	457-KVTAVVESPEGER-469	Pma1	6.85e-06	78.13	Plasma membrane H+-ATPase	2.2	0.909091	2.4	5.9	5.4
	892-RSTTHDVGEISNNVK-906	Bbc1	0.00117	37.99	Protein possibly involved in assembly of actin patches;	2.1	0.909091	2.3	-	-2.4
	193-EFGTTPEKPEETPLEELAETFQDTFSGALGK-223	Fas2	6.73e-07	19.91	Alpha subunit of fatty acid synthetase, which catalyzes the synthesis of long-chain saturated fatty acids	0.5	1.1	-2.2	-	2.5
	218-ATAGDTHLGGEDFDNR-233	Ssa1/Ssa2	0.000699	34.87	Description: ATPase involved in protein folding and nuclear localization signal (NLS)-directed nuclear transport	0.5	1.5	-3	-	2.9
	565-ETVESESSQTALSK-578	Eft1/Eft2	0.00136	41.12	Elongation factors	0.5	1.2	-2.4	3.2	-
	523-DFELEETDEEK-533	Hsp82/Hsc82	0.00471	32.18	Cytoplasmic chaperone of the Hsp90 family	0.5	1.4	-2.8	-	2.1
	128-QDLPEAMSAAEITEK-142	Arf1/Arf2	0.00132	54.77	ADP-ribosylation factor	0.47619	1.1	-2.3	2.1	-
	344-NDPLGAHEDIK-354	Tom70	0.00367	33.85	Component of the TOM (translocase of outer membrane) complex responsible for recognition and initial import steps for all mitochondrially directed proteins	0.47619	1.2	-2.5	-	-2.5
	244-LEEVDEEEEK-253	Hsp82	0.00145	33.15	Hsp90 chaperone required for pheromone signaling and negative regulation of Hsf1p	0.47619	1	-2.1	-	-
	116-KGEQELEGLTDTTVPK-131	Rps6A/Rps6B	0.0034	84.68	Protein component of the small (40S) ribosomal subunit	0.47619	1.1	-2.3	5.6	-
	265-GDLGIEIPAPEVLAVQK-281	Pyk2	0.000386	34.18	Pyruvate kinase	0.47619	1	-2.1	-	7.5
	194-EGDDVADAFQR-204	Pyc1/Pyc2	5.02e-06	56.07	Pyruvate carboxylase isoform, cytoplasmic enzyme that converts pyruvate to oxaloacetate;	0.454545	1	-2.2	-	-
	350-VDQLNLNLTDDQIK-363	Lys20/Lys21	8.9e-06	82.16	Homocitrate synthase isozyme	0.454545	1	-2.2	-	-
	408-NDSDVPELATIPAAK-422	Lys20	0.000229	27.89	Homocitrate synthase isozyme	0.454545	1	-2.2	-	-
	58-EDDSSLYEASLNALK-72	Rpn1	0.00828	23.12	Non-ATPase base subunit of the 19S regulatory particle of the 26S proteasome	0.454545	1	-2.2	-	-
	42-EYEPESTGSSFHDFLQLFDETK-63	Abp1	5.38e-09	35.9	Actin-binding protein of the cortical actin cytoskeleton, important for activation of the Arp2/3 complex that plays a key role actin in cytoskeleton organization	0.454545	1	-2.2	-	-
	345-EVEGDDNDRIYENDPNTK-362	Erg3	0.00716	38.12	C-5 sterol desaturase, catalyzes the introduction of a C-5(6) double bond into episterol, a precursor in ergosterol biosynthesis	0.454545	1.1	-2.4	-	-
	119-IGLKPNDDDK-128	Faa1	7.34e-06	25.59	Long chain fatty acyl-CoA synthetase; activates imported fatty acids with a preference for C12:0-C16:0 chain lengths; functions in long chain fatty acid import; accounts for most acyl-CoA synthetase activity; localized to lipid particles; involved in sphingolipid-to-glycerolipid metabolism	0.454545	1	-2.2	-	-
	50-ADRDESSPYAAMLAAQDVAAK-70	Rps14A/Rps14B	0.00076	93.08	Ribosomal protein 59 of the small subunit, required for ribosome assembly and 20S pre-rRNA processing	0.434783	1	-2.3	-	4.4
	205-VGEDDQTEAQGALINLIQGLR-225	Ssh1	0.00521	98.8	Subunit of the Ssh1 translocon complex	0.434783	1.2	-2.8	-	-
	192-TQPWSIMPDLYFYRDPEEVEQQVAEEATTEEAGEEEAK-229	Rps0A	0.000249	80.84	Protein component of the small (40S) ribosomal subunit, nearly identical to Rps0Bp	0.434783	1.5	-3.5	-	-
	4-SSVLADALNAINNAEK-19	Rps22A/Rps22B	0.000627	77.94	Protein component of the small (40S) ribosomal subunit	0.434783	1.1	-2.6	-	-
	899-SVEDFMAAMQRVSTQHEKET-918	Pma1	4.55e-05	63.9	Plasma membrane H+-ATPase	0.434783	0.909091	-2.1	2.3	4.4
	447-EPVSDWTDDVEAR-459	Cdc19	0.000228	42.97	Pyruvate kinase, functions as a homotetramer in glycolysis to convert phosphoenolpyruvate to pyruvate, the input for aerobic (TCA cycle) or anaerobic (glucose fermentation) respiration	0.434783	1	-2.3	-	-
	1-MDATTPLLTVANSHPAR-17	Vcx1	1.48e-07	37.99	Vacuolar membrane antiporter with Ca2+/H+ and K+/H+ exchange activity; involved in control of cytosolic Ca2+ and K+ concentrations	0.434783	0.909091	-2.1	-	5.4
	394-DDPVVGPDQPYSIVEK-409	Eht1	0.00125	31.17	Acyl-coenzymeA:ethanol O-acyltransferase that plays a minor role in medium-chain fatty acid ethyl ester biosynthesis; possesses short-chain esterase activity	0.416667	1	-2.4	-	-
	134-IDAPNAVSEAELR-146	Sar1	0.0022	47.31	GTPase, GTP-binding protein of the ARF family, component of COPII coat of vesicles	0.416667	1.3	-3.1	-	-
	226-DYNEDLVDGR-235	Erg9	0.00453	40.22	Farnesyl-diphosphate farnesyl transferase (squalene synthase), joins two farnesyl pyrophosphate moieties to form squalene in the sterol biosynthesis pathway	0.416667	0.909091	-2.1	-	2.2
	48-LDDATEDVFNK-58	Gus1	0.00156	74.34	Glutamyl-tRNA synthetase (GluRS)	0.416667	1	-2.4	-	-
	181-MDFEENTFDK-190	Erg6	0.00272	52.5	Sterol 24-C-methyltransferase	0.416667	0.909091	-2.2	-	-
	546-LLETEDFEDNTITTGWLDDLITHK-569	Acc1	1.25e-05	54.67	Acetyl-CoA carboxylase, biotin containing enzyme that catalyzes the carboxylation of acetyl-CoA to form malonyl-CoA	0.416667	1	-2.4	-	-
	583-DGYLQNNATEGDAEHITPDNLRR-605	Acs2	0.00335	51.68	Acetyl-coA synthetase isoform which, along with Acs1p, is the nuclear source of acetyl-coA for histone acetylation	0.416667	1.5	-3.6	-	-
	1511-DDEGIQEDEIKPTLDR-1526	Stt4	0.00172	35.18	Phosphatidylinositol-4-kinase that functions in the Pkc1p protein kinase pathway	0.416667	1.5	-3.7	-	-
	238-NVEDAQQDVEQGVGHTNK-255	Sso2	0.00891	102.58	Plasma membrane t-SNARE involved in fusion of secretory vesicles at the plasma membrane	0.416667	1.4	-3.4	-	-
	500-ELESAAYDHAEPVQPEDAPQDIANDELK-527	Leu1	3.33e-09	78.96	Isopropylmalate isomerase, catalyzes the second step in the leucine biosynthesis pathway	0.4	0.909091	-2.2	-	-
	58-GQTPEGEDPLGKPEEELTVIPEFGGADNK-86	Apa1	8.16e-09	53.36	Diadenosine 5',5''-P1,P4-tetraphosphate phosphorylase I (AP4A phosphorylase), involved in catabolism of bis(5'-nucleosidyl) tetraphosphates	0.4	0.909091	-2.3	-	-
	425-LSADEEELGTDAAQIGEFTYEESTAYIPEPIRS*K-458	Mep2	0.000701	70.16	Ammonium permease involved in regulation of pseudohyphal growth; belongs to a ubiquitous family of cytoplasmic membrane proteins that transport only ammonium (NH4+)	0.4	2.4	-6	-	-
	42-ITLESHEIQR-51	Itr1	1.91e-05	35.81	Myo-inositol transporter with strong similarity to the minor myo-inositol transporter Itr2p	0.4	2.4	-6.1	-	-
	587-EIDPSQTTQLAGMDVEDALDK-607	Fas2	1.35e-05	64.85	Alpha subunit of fatty acid synthetase, which catalyzes the synthesis of long-chain saturated fatty acids	0.4	1.1	-2.8	-	2.6
	329-KGESTPPHPPENLSSSFYEK-348	Hom3	4.5e-05	27.41	Aspartate kinase (L-aspartate 4-P-transferase)	0.384615	1.2	-3.1	-	-
	6-S*LYELK-11	Agp1	4.12e-05	30.16	Low-affinity amino acid permease with broad substrate range, involved in uptake of asparagine, glutamine, and other amino acids	0.384615	0.769231	-2	-	2.5
	245-VLENTEIGDSIFDK-258	Pgk1	4.73e-05	74.48	3-phosphoglycerate kinase	0.37037	1.2	-3.2	2.6	3.6
	626-GYLVAMTGDGVNDAPSLK-643	Pma1	0.000666	72.8	Plasma membrane H+-ATPase	0.37037	0.909091	-2.4	2.4	2.5
	2-VESDEDFAPQEFPHTDTDVIVNEHR-26	Cho1	0.0055	43.6	Phosphatidylserine synthase, functions in phospholipid biosynthesis	0.37037	0.769231	-2.2	-3	2.9
	260-AMEEANPEDTEETLNK-275	Fks1	0.00591	16.54	Catalytic subunit of 1,3-beta-D-glucan synthase, functionally redundant with alternate catalytic subunit Gsc2p	0.37037	0.909091	-2.4	-	-
	32-DTRPQTDDVLNTK44	Dhh1	6.96e-09	47.72	Cytoplasmic DExD/H-box helicase, stimulates mRNA decapping	0.37037	1.5	-4.1	-	-
	92-TGTTTNDVDYPIPPNHEMIFTTDDK-116	Cdc19	1.92e-06	21.1	Pyruvate kinase	0.357143	1	-2.8	-	-
	110-DSSSQLDNELNRK-122	Gnp1	0.00411	18.37	High-affinity glutamine permease	0.357143	0.769231	-2.2	-2	-
	644-KADTGIAVEGATDAAR-659	Pma1	0.00102	21.39	Plasma membrane H+-ATPase	0.357143	0.909091	-2.5	25.3	-
	58-DHFSEPLGK-66	Ggc1	0.000321	35.83	Mitochondrial GTP/GDP transporter	0.357143	0.769231	-2.3	3320	-
	299-DTDTETTVVEDANNPEDQESTSPATPK-325	Pim1	0.00831	66.31	ATP-dependent Lon protease, involved in degradation of misfolded proteins in mitochondria	0.344828	2.2	-6.3	2.1	-
	648-AVQESDSTTSRIIEEHESPIDAEK-671	Ylr413w	5.05e-06	37.51	Unknown function	0.344828	0.714286	-2	-	-9.2
	902-ENDQYDTLDVGHYCEK-917	Chc1	0.00487	27.69	Clathrin heavy chain, subunit of the major coat protein involved in intracellular protein transport and endocytosis	0.344828	1.4	-4.1	2	-
	134-ELCAQLPITVLVNNVGQSHSIPVPFLETEEK-164	Ifa38	0.00357	39.32	Microsomal beta-keto-reductase	0.344828	1	-2.9	-	-
	115-IEDVTPVPSDSTRK-128	Rps14A/Rps14B	0.000109	43.57	Ribosomal protein 59 of the small subunit, required for ribosome assembly and 20S pre-rRNA processing;	0.333333	1	-3	-	-
	209-DELHLDEQEAK-219	Ncp1	0.000171	63.36	NADP-cytochrome P450 reductase; involved in ergosterol biosynthesis	0.333333	1.4	-4.2	-	-
	66-SDAQS*IFSSGVEGVNPIFSDPEAPGYDPK-94	Pdr5	0.000247	23.8	Multidrug resistance transporter of the ABC Superfamily	0.333333	1	-3	-	5.4
	140-DRIDSVSQLQNVAETTK-156	Atp4	0.00339	29.14	Subunit of the mitochondrial F1F0 ATP synthase	0.322581	1.1	-3.4	-	14.9
	49-VAFTGLEEDGETEEEK-64	Gcd11	0.000179	38.36	Gamma subunit of the translation initiation factor eIF2,	0.322581	0.909091	-2.8	-	-
	220-TDGSAPGDAGVSYLTR-235	Tom40	3.55e-05	31.27	Component of the TOM (translocase of outer membrane) complex	0.322581	1.1	-3.4	10.6	2.1
	36-GVQDDFQAEADQVLTNPNTGK-56	Hxt3	0.00174	22.31	Low affinity glucose transporter of the major facilitator superfamily	0.322581	1.3	-4.1	-	-
	115-APEGELGDSLQTAFDEGK-132	Hyp2	2.55e-05	92.56	Translation elongation factor eIF-5A that may function in translation initiation	0.322581	0.769231	-2.5	-	-
	134-FPTPVSHNDDLYGK-147	Rpl1A/Rpl1B	0.00531	76.38	N-terminally acetylated protein component of the large (60S) ribosomal subunit	0.322581	0.769231	-2.5	-	-
	6-DIFSNDELLSDAYDAK-21	Tma19	3.84e-06	61.65	Protein that associates with ribosomes	0.3125	1.1	-3.5	-	-
	131-DLDRIAAQTLEEDE-144	Rps19A/Rps19B	1.33e-07	64.41	Protein component of the small (40S) ribosomal subunit, required for assembly and maturation of pre-40 S particles	0.3125	0.909091	-2.9	-117.6	-
	85-QLSIWGLENDDDVSDITDK-103	Pil1	0.000557	46.22	Primary component of eisosomes, which are large immobile cell cortex structures associated with endocytosis	0.3125	0.769231	-2.6	-	-
	4371-GGEQNTEGLDGVEEK-4385	Mdn1	0.00289	45.69	acts in removal of ribosomal biogenesis factors at successive steps of pre-60S assembly and export from nucleus	0.3125	1	-3.2	89	-
	64-DALASHYGDEYINR-77	Erg2	6.79e-06	41.27	C-8 sterol isomerase, catalyzes the isomerization of the delta-8 double bond to the delta-7 position at an intermediate step in ergosterol biosynthesis	0.30303	0.714286	-2.3	-	-
	31-RIGQEVDGEAVGDEFK-46	Rps6A/Rps6B	0.00549	89.74	Protein component of the small (40S) ribosomal subunit	0.30303	1.1	-3.7	-	-
	389-IDNYSEEPSNVFGSVLK-405	Nop56	0.000525	56.37	Essential evolutionarily-conserved nucleolar protein component of the box C/D snoRNP complexes that direct 2'-O-methylation of pre-rRNA during its maturation	0.285714	0.909091	-3.1	-	2.3
	9-DDVVQLDEPQFSR-21	Tom22	8.46e-05	47.33	Component of the TOM (translocase of outer mitochondrial membrane) complex responsible for initial import of mitochondrially directed proteins	0.285714	1.2	-4.2	-	-
	113-DLEDIGAGDQGIMFGYATDETPEGLPLTILLAHK-146	Sam1	3.78e-06	98.23	S-adenosylmethionine synthetase	0.285714	0.714286	-2.4	-	-
	55-IEEINENSPLLSAPSK-70	Vba4	1.69e-05	49.03	Protein of unknown function with proposed role as a basic amino acid permease based on phylogeny	0.285714	0.909091	-3.1	-	-
	40-ESSSISVS*EELSSADERDAEDFSK-50	Pmt2	3.77e-05	16.16	Protein O-mannosyltransferase, transfers mannose residues from dolichyl phosphate-D-mannose to protein Ser/Thr residues	0.285714	1.2	-4.2	-	-6.8
	1137-AEDPSNYENVIDIAEQAGK-1155	Chc1	0.00278	47.27	Clathrin heavy chain, subunit of the major coat protein involved in intracellular protein transport and endocytosis	0.277778	1.4	-5.1	-	-
	459-TS*AQMPPPHENIDDK-473	Mep2	0.00629	22.2	Ammonium permease involved in regulation of pseudohyphal growth	0.27027	2.4	-8.9	-	-
	457-VTAVVESPEGER-469	Pma1/Pma2	0.00353	41.28	Plasma membrane H+-ATPase	0.27027	0.909091	-3.4	-	-
	644-KADTGIAVEGATDAAR-659	Pma1	0.0012	78.32	Plasma membrane H+-ATPase	0.263158	0.909091	-3.4	25.3	-
	305-LDLISFFTCGPDEVR-319	Ola1	0.000702	75.34	P-loop ATPase with similarity to human OLA1 and bacterial YchF	0.263158	0.909091	-3.4	2	-
	52-DLSEASVYPEYALPK-66	Rps26A/Rps26B	0.00123	21.98	Protein component of the small (40S) ribosomal subunit;	0.25	-1.7	-2.4	6	-
	49-SVDELITEGNEK-60	Rpp2a	0.000143	27.74	Ribosomal protein P2 alpha, a component of the ribosomal stalk	0.238095	0.769231	-3.3	-	-
	273-LSHMSPEDAEEELK-286	Ola1	0.000892	41.19	P-loop ATPase with similarity to human OLA1 and bacterial YchF; identified as specifically interacting with the proteasome	0.238095	0.909091	-3.8	3.2	4
	10-DSSDEASVSPIADNEREAVTLLLGYLEDK-38	Vac8	1.34e-08	51.3	Phosphorylated and palmitoylated vacuolar membrane protein that interacts with Atg13p, required for the cytoplasm-to-vacuole targeting (Cvt) pathway	0.227273	0.909091	-4	2.8	-
	569-EIYDREEEEGR-579	Dip5	0.000133	30.43	Dicarboxylic amino acid permease mediates high-affinity and high-capacity transport of L-glutamate and L-aspartate	0.222222	0.714286	-3.2	-	47.3
	122-KSSYITVDGIK-132	Gnp1	0.00485	43.91	High-affinity glutamine permease, also transports Leu, Ser, Thr, Cys, Met and Asn	0.217391	0.769231	-3.7	-	-
	309-YGGHSMSDPGTTYR-322	Pda1	0.00167	28.8	E1 alpha subunit of the pyruvate dehydrogenase (PDH) complex	0.192308	-2	-2.6	-	-
	7-HDSNASPNSDSEDGHHHNNK-26	Om14	0.00499	16.06	Integral mitochondrial outer membrane protein;	0.192308	1.6	-8.3	-	-47.5
	248-AYTSSAQVMPEVPQHEPSTTQEFNVDELSNELK-280	Rtn1	0.000748	41.53	ER membrane protein that interacts with Sey1p to maintain ER morphology	0.185185	0.769231	-4.3	-	-
	33-TESVKPEPEITAPPHSR-54	Qdr2	0.00117	29.85	MDR transporter of the Major Facilitator Superfamily	0.181818	0.769231	-4.4	-5	-
	576-DESDIEEDVDDDFFRK-591	Bms1	9.83e-05	41.56	GTPase required for synthesis of 40S ribosomal subunits and for processing the 35S pre-rRNA	0.181818	0.714286	-3.9	-	-
	86-FDMSLQQDEENNELEAGEK-104	Rer1	0.000815	30.09	Protein involved in retention of membrane proteins, including Sec12p, in the ER	0.166667	0.769231	-4.8	-8.6	-
	410-RAVDNIPVGPNFDDEEDEGEDLCNCEFSLAYGAK-443	Yef3	0.000191	30.54	Gamma subunit of translational elongation factor eEF1B, stimulates the binding of aminoacyl-tRNA (AA-tRNA) to ribosomes by releasing eEF1A (Tef1p/Tef2p) from the ribosomal complex	0.166667	1.3	-7.8	-	-
	270-ESLEEDPDFLQHALQS-285	Grx3	0.00285	20	Hydroperoxide and superoxide-radical responsive glutathione-dependent oxidoreductase	0.16129	1.1	-6.8	-	-
	400-LIEAFNEIAEDSEQFDK-416	Hsc82	0.000198	80.57	Cytoplasmic chaperone of the Hsp90 family	0.15625	1.3	-8.4	-2.4	2
	258-LDQVWGSETVASSK-271	Rpl4A/Rpl4B	0.00367	51.28	Protein component of the large (60S) ribosomal subunit	0.144928	0.769231	-5.5	-	23.9
	1147-FDICAATYKPIYEDTPSVSDPLTGSK-1172	Cop1	0.000443	23.59	Alpha subunit of COPI vesicle coatomer complex, which surrounds transport vesicles in the early secretory pathway	0.12987	0.909091	-6.9	-	2.7
	111-FDVCTSPPTLLDEK-124	Gda1	0.000368	49.09	Guanosine diphosphatase located in the Golgi	0.102041	1.2	-11.8	-	-
	55-EILSGFHNAGPVAGAGAASGAAAAGGDAAAEEEK-88	Rpp1B	0.0011	47.18	Ribosomal protein P1 beta, component of the ribosomal stalk, which is involved in interaction of translational elongation factors with ribosome	0.0729927	0.714286	-9.6	-	-
	1046-DILHFTEGQNTLDEHAVDENEVEEVEHDIPER-1077	Ssm4	0.00032	40.23	Ubiquitin-protein ligase involved in ER-associated protein degradation	0.0561798	0.714286	-12.5	-	-
	353-AEQLYEGPADDANCIAIK-370	Eft1/Eft2	0.000197	37.74	Elongation factors	0.0558659	1.2	-21.5	-	-
	223-FDVGALMALHGEGSGEEK-240	Rps1A/Rps1B	0.000638	42.67	Ribosomal protein 10 (rp10) of the small (40S) subunit	0.0438596	0.909091	-20.5	14	60.6
	90-TCNVLVAIEQQSPDIAQGVHEEK-112	Sam1	0.000553	25.83	S-adenosylmethionine synthetase	0.03125	0.714286	-22.4	-	-
	1053-LDNYDADEIAPLCIEHDLK-1071	Chc1	0.00162	24.71	Clathrin heavy chain, subunit of the major coat protein involved in intracellular protein transport and endocytosis;	0.0297619	1.4	-47	-	-
