# Supplementary material for: Membrane Phosphoproteomics of Yeast Early Response to Acetic Acid: Role of Hrk1 Kinase and Lipid Biosynthetic Pathways, in Particular Sphingolipids
Source: Front Microbiol. 2017 Jul 12;8:1302. doi: 10.3389/fmicb.2017.01302 (PMC5506226; doi:10.3389/fmicb.2017.01302)
Supplement: Supplementary file 6 [file Table_6.XLSX]

## Sheet: Table S6
Membrane phosphoproteomics of yeast early response to acetic acid: role of Hrk1 kinase and lipid biosynthetic pathways, in particular sphingolipids
Joana F. Guerreiro1+, Nuno P. Mira1+, Aline X.S. Santos2, Howard Riezman2 and Isabel Sá-Correia1*
*Correspondence:
Prof. Isabel Sá-Correia
e-mail: isacorreia@tecnico.ulisboa.pt
Supplementary table S6. Quantification of protein abundance in the protein extracts recovered from BY4741 and BY4741_hrk1Δ cells cultivated in the presence or absence of acetic acid. Non-enriched digested peptides recovered from the two strains were quantified using a label-free LC-MS/MS approach. Only those proteins whose content increased or decreased above a 1.5 fold threshold level are shown …
BY4741 acetic acid vs BY4741 control
						BY4741 control	BY4741 acetic acid	Acetic acid/control
Accession	Peptide count	Peptides used for quantitation	Confidence score	Anova (p)*	Function	Average normalized abundance	Average normalized abundance
PMM_YEAST	9	7	475.44	1.24862e-06	Phosphomannomutase OS=Saccharomyces cerevisiae (strain ATCC 204508 / S288c) GN=SEC53 PE=1 SV=1	22174.4	884490	39.8879
MYO1_YEAST	5	1	92.18	0.0964319	Myosin-1 OS=Saccharomyces cerevisiae (strain ATCC 204508 / S288c) GN=MYO1 PE=1 SV=3	1818.53	69199.4	38.0524
HSP30_YEAST	2	2	43.38	0.000111532	30 kDa heat shock protein OS=Saccharomyces cerevisiae (strain ATCC 204508 / S288c) GN=HSP30 PE=1 SV=1	3720.52	66747.1	17.9403
ACON2_YEAST	14	8	783.85	5.48489e-07	Probable aconitate hydratase 2 OS=Saccharomyces cerevisiae (strain ATCC 204508 / S288c) GN=ACO2 PE=1 SV=1	79547.3	774560	9.73709
METK1_YEAST	11	11	762.86	4.06372e-05	S-adenosylmethionine synthase 1 OS=Saccharomyces cerevisiae (strain ATCC 204508 / S288c) GN=SAM1 PE=1 SV=2	82622.7	724045	8.76327
ITR1_YEAST	5	5	303.87	6.88441e-06	Myo-inositol transporter 1 OS=Saccharomyces cerevisiae (strain ATCC 204508 / S288c) GN=ITR1 PE=1 SV=2	40302.6	309513	7.67973
SYMC_YEAST	5	4	135.78	0.000939643	Methionyl-tRNA synthetase, cytoplasmic OS=Saccharomyces cerevisiae (strain ATCC 204508 / S288c) GN=MES1 PE=1 SV=4	8684.44	62778.8	7.22888
LYS4_YEAST	9	7	515.17	5.60236e-05	Homoaconitase, mitochondrial OS=Saccharomyces cerevisiae (strain ATCC 204508 / S288c) GN=LYS4 PE=1 SV=1	30292.1	216854	7.15876
APA1_YEAST	1	1	92.39	0.000628883	Protein APA1 OS=Saccharomyces cerevisiae (strain ATCC 204508 / S288c) GN=APA1 PE=1 SV=4	11977.6	76456.1	6.38327
HIS2_YEAST	7	6	467.97	3.28015e-06	Histidine biosynthesis trifunctional protein OS=Saccharomyces cerevisiae (strain ATCC 204508 / S288c) GN=HIS4 PE=1 SV=3	33895.4	190473	5.61945
HEM1_YEAST	3	3	81.71	0.000435653	5-aminolevulinate synthase, mitochondrial OS=Saccharomyces cerevisiae (strain ATCC 204508 / S288c) GN=HEM1 PE=1 SV=1	9737.73	53112.6	5.45431
ETT1_YEAS1	1	1	64.82	0.00181992	Enhancer of translation termination 1 OS=Saccharomyces cerevisiae (strain RM11-1a) GN=ETT1 PE=3 SV=1	4207.15	21047.8	5.00287
YRO2_YEAST	3	2	205.2	3.50371e-07	Protein YRO2 OS=Saccharomyces cerevisiae (strain ATCC 204508 / S288c) GN=YRO2 PE=1 SV=1	228853	1.00855e+06	4.40698
EFTU_YEAST	7	6	339.98	5.37518e-06	Elongation factor Tu, mitochondrial OS=Saccharomyces cerevisiae (strain ATCC 204508 / S288c) GN=TUF1 PE=1 SV=1	27021.3	117964	4.3656
LEUC_YEAST	19	17	1039.99	5.76769e-07	3-isopropylmalate dehydratase OS=Saccharomyces cerevisiae (strain ATCC 204508 / S288c) GN=LEU1 PE=1 SV=3	318628	1.35572e+06	4.25487
ACON_YEAST	9	7	323.61	2.03285e-05	Aconitate hydratase, mitochondrial OS=Saccharomyces cerevisiae (strain ATCC 204508 / S288c) GN=ACO1 PE=1 SV=2	49537.1	208627	4.21152
BCA1_YEAST	7	5	482.81	0.000452036	Branched-chain-amino-acid aminotransferase, mitochondrial OS=Saccharomyces cerevisiae (strain ATCC 204508 / S288c) GN=BAT1 PE=1 SV=1	83688.9	342423	4.09162
BDH1_YEAST	3	2	78.6	3.82272e-06	Diacetyl reductase [(R)-acetoin forming] OS=Saccharomyces cerevisiae (strain ATCC 204508 / S288c) GN=BDH1 PE=1 SV=1	16715.9	67709.4	4.05059
VPS20_YEAST	2	1	27.26	0.00382563	Vacuolar protein sorting-associated protein 20 OS=Saccharomyces cerevisiae (strain ATCC 204508 / S288c) GN=VPS20 PE=1 SV=3	25197.2	99886.2	3.96418
PUR92_YEAST	2	2	66.68	0.00949173	Bifunctional purine biosynthesis protein ADE17 OS=Saccharomyces cerevisiae (strain ATCC 204508 / S288c) GN=ADE17 PE=1 SV=2	2290.53	8927.93	3.89775
ARPC4_YEAST	2	2	121.79	0.000521141	Actin-related protein 2/3 complex subunit 4 OS=Saccharomyces cerevisiae (strain ATCC 204508 / S288c) GN=ARC19 PE=1 SV=2	8006.6	30064.4	3.75495
DLD3_YEAST	8	8	642.19	1.1566e-05	D-lactate dehydrogenase [cytochrome] 3 OS=Saccharomyces cerevisiae (strain ATCC 204508 / S288c) GN=DLD3 PE=1 SV=1	136567	509045	3.72744
AROG_YEAST	5	3	250.01	0.000666188	Phospho-2-dehydro-3-deoxyheptonate aldolase, tyrosine-inhibited OS=Saccharomyces cerevisiae (strain ATCC 204508 / S288c) GN=ARO4 PE=1 SV=2	61107.7	223351	3.65505
CBS_YEAST	1	1	85.88	0.00109415	Cystathionine beta-synthase OS=Saccharomyces cerevisiae (strain ATCC 204508 / S288c) GN=CYS4 PE=1 SV=1	3922.02	13897.8	3.54354
SYTC_YEAST	1	1	77.51	2.99054e-05	Threonyl-tRNA synthetase, cytoplasmic OS=Saccharomyces cerevisiae (strain ATCC 204508 / S288c) GN=THS1 PE=1 SV=2	5318.97	18832.6	3.54065
CARA_YEAST	8	7	381.44	0.000151733	Carbamoyl-phosphate synthase arginine-specific small chain OS=Saccharomyces cerevisiae (strain ATCC 204508 / S288c) GN=CPA1 PE=1 SV=1	53003.5	184692	3.48453
ATR_YEAST	8	2	131.17	0.000101792	Serine/threonine-protein kinase MEC1 OS=Saccharomyces cerevisiae (strain ATCC 204508 / S288c) GN=MEC1 PE=1 SV=1	16940	56505.9	3.33566
RIR3_YEAST	2	1	74.63	0.00383287	Ribonucleoside-diphosphate reductase large chain 2 OS=Saccharomyces cerevisiae (strain ATCC 204508 / S288c) GN=RNR3 PE=1 SV=4	6336.86	21134.3	3.33513
RPB1_YEAST	3	2	131.95	0.00131196	DNA-directed RNA polymerase II subunit RPB1 OS=Saccharomyces cerevisiae (strain ATCC 204508 / S288c) GN=RPO21 PE=1 SV=2	21811.6	72037.9	3.30273
MAOM_YEAST	8	7	395.91	5.23864e-05	NAD-dependent malic enzyme, mitochondrial OS=Saccharomyces cerevisiae (strain ATCC 204508 / S288c) GN=MAE1 PE=1 SV=1	92780.8	303865	3.27509
HIS8_YEAST	7	5	377.44	0.000468852	Histidinol-phosphate aminotransferase OS=Saccharomyces cerevisiae (strain ATCC 204508 / S288c) GN=HIS5 PE=1 SV=2	61645.1	201773	3.27315
PEX25_YEAST	2	1	30.79	0.000967836	Peroxisomal membrane protein PEX25 OS=Saccharomyces cerevisiae (strain ATCC 204508 / S288c) GN=PEX25 PE=1 SV=1	2942.02	9359.22	3.18122
PLR1_YEAST	2	1	58.24	0.00157814	Putative pyridoxal reductase OS=Saccharomyces cerevisiae (strain ATCC 204508 / S288c) GN=YPR127W PE=1 SV=1	5488.94	17253	3.14323
H3_YEAST	4	4	370.35	0.00927153	Histone H3 OS=Saccharomyces cerevisiae (strain ATCC 204508 / S288c) GN=HHT1 PE=1 SV=2	796684	2.46745e+06	3.09715
ARP2_YEAST	3	1	52.98	0.00143577	Actin-related protein 2 OS=Saccharomyces cerevisiae (strain ATCC 204508 / S288c) GN=ARP2 PE=1 SV=1	8702.87	25905	2.97661
ARO1_YEAS2	4	2	89.1	0.000774676	Pentafunctional AROM polypeptide OS=Saccharomyces cerevisiae (strain JAY291) GN=ARO1 PE=3 SV=1	10209.2	30358.2	2.9736
GPP1_YEAST	5	4	247.81	0.000233474	(DL)-glycerol-3-phosphatase 1 OS=Saccharomyces cerevisiae (strain ATCC 204508 / S288c) GN=RHR2 PE=1 SV=3	30121.3	88947.4	2.95298
RPAC1_YEAST	1	1	33.52	0.00075596	DNA-directed RNA polymerases I and III subunit RPAC1 OS=Saccharomyces cerevisiae (strain ATCC 204508 / S288c) GN=RPC40 PE=1 SV=1	8162.57	23823	2.91856
HXKA_YEAST	4	2	116.48	0.00937963	Hexokinase-1 OS=Saccharomyces cerevisiae (strain ATCC 204508 / S288c) GN=HXK1 PE=1 SV=2	3052.09	8537.72	2.79734
TAL1_YEAST	11	10	634.56	5.41963e-06	Transaldolase OS=Saccharomyces cerevisiae (strain ATCC 204508 / S288c) GN=TAL1 PE=1 SV=4	170159	470501	2.76507
SYEC_YEAST	29	28	1685.36	3.14702e-07	Glutamyl-tRNA synthetase, cytoplasmic OS=Saccharomyces cerevisiae (strain ATCC 204508 / S288c) GN=GUS1 PE=1 SV=3	936067	2.57652e+06	2.7525
WTM1_YEAST	4	4	170.81	0.00183858	Transcriptional modulator WTM1 OS=Saccharomyces cerevisiae (strain ATCC 204508 / S288c) GN=WTM1 PE=1 SV=1	23657.3	64975.8	2.74654
ADH3_YEAST	5	2	161.74	0.000424354	Alcohol dehydrogenase 3, mitochondrial OS=Saccharomyces cerevisiae (strain ATCC 204508 / S288c) GN=ADH3 PE=1 SV=2	21900.8	58830.5	2.68623
ILV5_YEAST	2	2	78.82	4.05981e-06	Ketol-acid reductoisomerase, mitochondrial OS=Saccharomyces cerevisiae (strain ATCC 204508 / S288c) GN=ILV5 PE=1 SV=1	24234.5	62516.6	2.57966
XPT1_YEAST	1	1	31.24	0.000342098	Xanthine phosphoribosyltransferase 1 OS=Saccharomyces cerevisiae (strain ATCC 204508 / S288c) GN=XPT1 PE=1 SV=1	8831.38	22769.7	2.57828
YL001_YEAST	2	1	38.07	0.00926222	FAS1 domain-containing protein YLR001C OS=Saccharomyces cerevisiae (strain ATCC 204508 / S288c) GN=YLR001C PE=1 SV=1	3265.35	8312.36	2.54563
SKM1_YEAST	3	1	56.68	0.00205835	Serine/threonine-protein kinase SKM1 OS=Saccharomyces cerevisiae (strain ATCC 204508 / S288c) GN=SKM1 PE=1 SV=1	5420.4	13573.4	2.50414
TRP_YEAST	14	11	878.73	2.81931e-05	Tryptophan synthase OS=Saccharomyces cerevisiae (strain ATCC 204508 / S288c) GN=TRP5 PE=1 SV=1	354293	883869	2.49474
PURA_YEAST	5	5	219.17	2.23021e-05	Adenylosuccinate synthetase OS=Saccharomyces cerevisiae (strain ATCC 204508 / S288c) GN=ADE12 PE=1 SV=3	61979.8	154585	2.49412
RGT1_YEAS1	4	1	64.2	0.208059	Glucose transport transcription regulator RGT1 OS=Saccharomyces cerevisiae (strain RM11-1a) GN=RGT1 PE=3 SV=1	952.799	2365.17	2.48234
HSP7F_YEAST	14	5	861.18	4.42167e-06	Heat shock protein homolog SSE1 OS=Saccharomyces cerevisiae (strain ATCC 204508 / S288c) GN=SSE1 PE=1 SV=4	130910	322397	2.46274
URA7_YEAST	1	1	37.66	0.00179049	CTP synthase 1 OS=Saccharomyces cerevisiae (strain ATCC 204508 / S288c) GN=URA7 PE=1 SV=2	13204.3	32470.5	2.45909
G4P1_YEAST	6	6	227.35	5.16511e-05	GU4 nucleic-binding protein 1 OS=Saccharomyces cerevisiae (strain ATCC 204508 / S288c) GN=ARC1 PE=1 SV=2	99141.8	242957	2.4506
SYTM_YEAST	2	1	43.41	0.00347427	Threonyl-tRNA synthetase, mitochondrial OS=Saccharomyces cerevisiae (strain ATCC 204508 / S288c) GN=MST1 PE=1 SV=2	2769.98	6713.62	2.4237
PMG1_YEAST	8	8	462.14	1.81954e-06	Phosphoglycerate mutase 1 OS=Saccharomyces cerevisiae (strain ATCC 204508 / S288c) GN=GPM1 PE=1 SV=3	227206	545973	2.40299
YGL7_YEAST	3	3	118.59	0.000132975	Uncharacterized protein YGL117W OS=Saccharomyces cerevisiae (strain ATCC 204508 / S288c) GN=YGL117W PE=1 SV=1	33106.5	78429.4	2.369
TCTP_YEAST	5	5	306.29	1.47812e-06	Translationally-controlled tumor protein homolog OS=Saccharomyces cerevisiae (strain ATCC 204508 / S288c) GN=TMA19 PE=1 SV=1	169244	395879	2.33911
ARPC3_YEAST	1	1	37.38	0.00346298	Actin-related protein 2/3 complex subunit 3 OS=Saccharomyces cerevisiae (strain ATCC 204508 / S288c) GN=ARC18 PE=1 SV=1	5810.05	13393.8	2.30528
YHI0_YEAST	8	7	351.7	5.49539e-05	Putative prolyl-tRNA synthetase YHR020W OS=Saccharomyces cerevisiae (strain ATCC 204508 / S288c) GN=YHR020W PE=1 SV=1	93712.1	214461	2.28851
HFM1_YEAST	4	2	78.82	0.000597901	ATP-dependent DNA helicase MER3 OS=Saccharomyces cerevisiae (strain ATCC 204508 / S288c) GN=HFM1 PE=1 SV=3	37371.7	84367.6	2.25753
GLY1_YEAST	3	3	160.68	0.000297048	Low specificity L-threonine aldolase OS=Saccharomyces cerevisiae (strain ATCC 204508 / S288c) GN=GLY1 PE=1 SV=2	25865.6	57685.4	2.2302
ILV3_YEAST	4	1	78.37	0.176259	Dihydroxy-acid dehydratase, mitochondrial OS=Saccharomyces cerevisiae (strain ATCC 204508 / S288c) GN=ILV3 PE=1 SV=2	3828.84	8269.23	2.15972
PYR1_YEAST	37	27	1887.34	1.0811e-05	Protein URA1 OS=Saccharomyces cerevisiae (strain ATCC 204508 / S288c) GN=URA2 PE=1 SV=4	630447	1.35959e+06	2.15656
AK_YEAST	9	8	704.84	0.000554999	Aspartokinase OS=Saccharomyces cerevisiae (strain ATCC 204508 / S288c) GN=HOM3 PE=1 SV=2	211904	449514	2.12131
AIM6_YEAS2	3	2	105.43	1.65123e-05	Altered inheritance of mitochondria protein 6 OS=Saccharomyces cerevisiae (strain JAY291) GN=AIM6 PE=3 SV=1	86321.3	180403	2.08991
MTNB_YEAS7	1	1	16.63	0.00168205	Methylthioribulose-1-phosphate dehydratase OS=Saccharomyces cerevisiae (strain YJM789) GN=MDE1 PE=3 SV=1	41310.8	84577	2.04733
ARPC2_YEAST	5	5	218.26	9.12708e-05	Actin-related protein 2/3 complex subunit 2 OS=Saccharomyces cerevisiae (strain ATCC 204508 / S288c) GN=ARC35 PE=1 SV=1	54754	111669	2.03948
G6PI_YEAST	1	1	195.84	0.00651035	Glucose-6-phosphate isomerase OS=Saccharomyces cerevisiae (strain ATCC 204508 / S288c) GN=PGI1 PE=1 SV=3	15193.2	30854	2.03077
GPD1_YEAST	6	4	455.46	0.000268155	Glycerol-3-phosphate dehydrogenase [NAD+] 1 OS=Saccharomyces cerevisiae (strain ATCC 204508 / S288c) GN=GPD1 PE=1 SV=4	160334	321992	2.00825
PHO85_YEAST	2	1	92.61	0.0550339	Cyclin-dependent protein kinase PHO85 OS=Saccharomyces cerevisiae (strain ATCC 204508 / S288c) GN=PHO85 PE=1 SV=2	4984	9951.34	1.99666
GLRX3_YEAST	2	2	80.11	0.00658118	Monothiol glutaredoxin-3 OS=Saccharomyces cerevisiae (strain ATCC 204508 / S288c) GN=GRX3 PE=1 SV=1	10697.3	21227	1.98434
PGK_YEAST	16	10	857.2	6.09985e-06	Phosphoglycerate kinase OS=Saccharomyces cerevisiae (strain ATCC 204508 / S288c) GN=PGK1 PE=1 SV=2	446058	870576	1.95171
TSL1_YEAST	7	4	271.47	0.00181336	Trehalose synthase complex regulatory subunit TSL1 OS=Saccharomyces cerevisiae (strain ATCC 204508 / S288c) GN=TSL1 PE=1 SV=1	53671.4	101538	1.89185
YME1_YEAST	3	2	153.76	0.00210994	Mitochondrial inner membrane i-AAA protease supercomplex subunit YME1 OS=Saccharomyces cerevisiae (strain ATCC 204508 / S288c) GN=YME1 PE=1 SV=1	11691.3	21946	1.87713
ENO2_YEAST	22	18	1640.13	0.00013124	Enolase 2 OS=Saccharomyces cerevisiae (strain ATCC 204508 / S288c) GN=ENO2 PE=1 SV=2	1.76126e+06	3.29159e+06	1.86889
IDHH_YEAST	8	1	266.64	0.00262086	Isocitrate dehydrogenase [NADP] OS=Saccharomyces cerevisiae (strain ATCC 204508 / S288c) GN=IDP3 PE=1 SV=1	4153.4	7620.71	1.83482
DED1_YEAS7	29	20	2365.82	3.24148e-06	ATP-dependent RNA helicase DED1 OS=Saccharomyces cerevisiae (strain YJM789) GN=DED1 PE=3 SV=1	1.73706e+06	3.16545e+06	1.8223
TKT1_YEAST	3	2	99.5	0.000832185	Transketolase 1 OS=Saccharomyces cerevisiae (strain ATCC 204508 / S288c) GN=TKL1 PE=1 SV=4	19592	35080	1.79053
SYDC_YEAST	3	1	110.11	0.00474353	Aspartyl-tRNA synthetase, cytoplasmic OS=Saccharomyces cerevisiae (strain ATCC 204508 / S288c) GN=DPS1 PE=1 SV=3	3915.9	6988.29	1.78459
SPO14_YEAST	2	1	37.93	2.9566e-05	Phospholipase D1 OS=Saccharomyces cerevisiae (strain ATCC 204508 / S288c) GN=SPO14 PE=1 SV=3	57166.5	101002	1.7668
PDC1_YEAST	21	17	1587	8.16607e-06	Pyruvate decarboxylase isozyme 1 OS=Saccharomyces cerevisiae (strain ATCC 204508 / S288c) GN=PDC1 PE=1 SV=7	2.43611e+06	4.26606e+06	1.75118
PAM1_YEAST	2	1	25.29	0.293186	Protein PAM1 OS=Saccharomyces cerevisiae (strain ATCC 204508 / S288c) GN=PAM1 PE=1 SV=2	2479.41	4306.51	1.73691
LYS2_YEAST	7	5	220.98	0.000524975	L-aminoadipate-semialdehyde dehydrogenase OS=Saccharomyces cerevisiae (strain ATCC 204508 / S288c) GN=LYS2 PE=1 SV=2	56973.6	98836.4	1.73477
ADH1_YEAST	9	7	526.71	1.04206e-06	Alcohol dehydrogenase 1 OS=Saccharomyces cerevisiae (strain ATCC 204508 / S288c) GN=ADH1 PE=1 SV=5	732543	1.25051e+06	1.70708
K6PF2_YEAST	2	1	77.89	0.00925274	6-phosphofructokinase subunit beta OS=Saccharomyces cerevisiae (strain ATCC 204508 / S288c) GN=PFK2 PE=1 SV=4	16155.7	27163.2	1.68134
ILVB_YEAST	12	9	620.66	0.000740558	Acetolactate synthase catalytic subunit, mitochondrial OS=Saccharomyces cerevisiae (strain ATCC 204508 / S288c) GN=ILV2 PE=1 SV=1	285581	479918	1.6805
TSA1_YEAST	5	5	229.25	0.000504491	Peroxiredoxin TSA1 OS=Saccharomyces cerevisiae (strain ATCC 204508 / S288c) GN=TSA1 PE=1 SV=3	181189	302032	1.66694
GLYC_YEAST	24	20	1314.69	4.93239e-06	Serine hydroxymethyltransferase, cytosolic OS=Saccharomyces cerevisiae (strain ATCC 204508 / S288c) GN=SHM2 PE=1 SV=2	1.851e+06	3.06772e+06	1.65733
VPS70_YEAST	2	1	40.25	0.259574	Vacuolar protein sorting-associated protein 70 OS=Saccharomyces cerevisiae (strain ATCC 204508 / S288c) GN=VPS70 PE=1 SV=1	2969.85	4869.58	1.63967
PDR12_YEAST	11	8	576.59	0.000942594	ATP-dependent permease PDR12 OS=Saccharomyces cerevisiae (strain ATCC 204508 / S288c) GN=PDR12 PE=1 SV=1	177239	289780	1.63496
GUAA_YEAST	6	4	197.22	0.00288994	GMP synthase [glutamine-hydrolyzing] OS=Saccharomyces cerevisiae (strain ATCC 204508 / S288c) GN=GUA1 PE=1 SV=4	57320.6	93457.5	1.63043
YJ12A_YEAST	15	1	987.19	0.000745404	Transposon Ty1-JR2 Gag polyprotein OS=Saccharomyces cerevisiae (strain ATCC 204508 / S288c) GN=TY1A-JR2 PE=1 SV=1	20635.1	33578.6	1.62726
IDH1_YEAST	4	1	100.03	0.00189221	Isocitrate dehydrogenase [NAD] subunit 1, mitochondrial OS=Saccharomyces cerevisiae (strain ATCC 204508 / S288c) GN=IDH1 PE=1 SV=2	14768.4	24018.8	1.62636
KPYK1_YEAST	25	20	1658.6	1.50846e-07	Pyruvate kinase 1 OS=Saccharomyces cerevisiae (strain ATCC 204508 / S288c) GN=CDC19 PE=1 SV=2	2.55761e+06	4.13117e+06	1.61524
TPO4_YEAST	3	2	130.73	0.00948968	Polyamine transporter 4 OS=Saccharomyces cerevisiae (strain ATCC 204508 / S288c) GN=TPO4 PE=1 SV=1	33943.3	54799.5	1.61444
HS104_YEAST	15	14	890.19	0.000520778	Heat shock protein 104 OS=Saccharomyces cerevisiae (strain ATCC 204508 / S288c) GN=HSP104 PE=1 SV=2	461032	742768	1.6111
SC61A_YEAST	10	8	458.58	0.000427124	Protein transport protein SEC61 OS=Saccharomyces cerevisiae (strain ATCC 204508 / S288c) GN=SEC61 PE=1 SV=1	419052	668717	1.59579
THDH_YEAST	9	5	534.51	0.000173711	Threonine dehydratase, mitochondrial OS=Saccharomyces cerevisiae (strain ATCC 204508 / S288c) GN=ILV1 PE=1 SV=2	174704	277142	1.58635
K6PF1_YEAST	15	14	1210.42	4.69045e-05	6-phosphofructokinase subunit alpha OS=Saccharomyces cerevisiae (strain ATCC 204508 / S288c) GN=PFK1 PE=1 SV=1	580774	919993	1.58408
CDC25_YEAST	5	2	63.39	0.00503411	Cell division control protein 25 OS=Saccharomyces cerevisiae (strain ATCC 204508 / S288c) GN=CDC25 PE=1 SV=1	95121.7	150283	1.5799
ILV6_YEAST	2	2	117.14	0.000602157	Acetolactate synthase small subunit, mitochondrial OS=Saccharomyces cerevisiae (strain ATCC 204508 / S288c) GN=ILV6 PE=1 SV=2	74822.1	117742	1.57363
SYRC_YEAST	7	7	353.21	0.000443419	Arginyl-tRNA synthetase, cytoplasmic OS=Saccharomyces cerevisiae (strain ATCC 204508 / S288c) GN=YDR341C PE=1 SV=1	105315	164908	1.56586
PEX11_YEAST	3	2	44.97	0.00927221	Peroxisomal membrane protein PMP27 OS=Saccharomyces cerevisiae (strain ATCC 204508 / S288c) GN=PEX11 PE=1 SV=2	10167.2	15841	1.55806
PMT3_YEAST	4	1	217.62	0.12503	Dolichyl-phosphate-mannose--protein mannosyltransferase 3 OS=Saccharomyces cerevisiae (strain ATCC 204508 / S288c) GN=PMT3 PE=1 SV=2	10706.3	16647.6	1.55494
ACT_YEAST	17	15	1026.85	1.63463e-05	Actin OS=Saccharomyces cerevisiae (strain ATCC 204508 / S288c) GN=ACT1 PE=1 SV=1	1.69944e+06	2.63692e+06	1.55164
TPO3_YEAST	1	1	43	0.00399839	Polyamine transporter 3 OS=Saccharomyces cerevisiae (strain ATCC 204508 / S288c) GN=TPO3 PE=1 SV=1	11182.8	17339.8	1.55057
RPN1_YEAST	2	2	46.07	0.00262964	26S proteasome regulatory subunit RPN1 OS=Saccharomyces cerevisiae (strain ATCC 204508 / S288c) GN=RPN1 PE=1 SV=3	9703.65	14858.3	1.53121
FAS1_YEAST	33	31	1984.81	0.00245437	Fatty acid synthase subunit beta OS=Saccharomyces cerevisiae (strain ATCC 204508 / S288c) GN=FAS1 PE=1 SV=2	1.36623e+06	2.09163e+06	1.53095
FRE7_YEAS7	1	1	14.18	0.416151	Ferric/cupric reductase transmembrane component 7 OS=Saccharomyces cerevisiae (strain YJM789) GN=FRE7 PE=2 SV=1	3048.89	4659.44	1.52824
SEC23_YEAST	7	5	427.28	0.00427962	Protein transport protein SEC23 OS=Saccharomyces cerevisiae (strain ATCC 204508 / S288c) GN=SEC23 PE=1 SV=1	222153	339260	1.52714
SERC_YEAST	12	9	764.16	7.34361e-05	Phosphoserine aminotransferase OS=Saccharomyces cerevisiae (strain ATCC 204508 / S288c) GN=SER1 PE=1 SV=1	717359	1.08785e+06	1.51647
DGA1_YEAST	1	1	17.06	0.00424538	Diacylglycerol O-acyltransferase 1 OS=Saccharomyces cerevisiae (strain ATCC 204508 / S288c) GN=DGA1 PE=1 SV=1	32525.6	49310.6	1.51606
AGP1_YEAS7	2	2	109.54	0.00244285	General amino acid permease AGP1 OS=Saccharomyces cerevisiae (strain YJM789) GN=AGP1 PE=2 SV=1	50734.1	76747.8	1.51275
SIR4_YEAST	3	2	70.73	0.611321	Regulatory protein SIR4 OS=Saccharomyces cerevisiae (strain ATCC 204508 / S288c) GN=SIR4 PE=1 SV=1	5907.3	8927.35	1.51124
ATC3_YEAST	4	3	79.39	0.000566491	Probable phospholipid-transporting ATPase DRS2 OS=Saccharomyces cerevisiae (strain ATCC 204508 / S288c) GN=DRS2 PE=1 SV=1	97168	146039	1.50295
UBA1_YEAST	5	5	319.71	0.00209185	Ubiquitin-activating enzyme E1 1 OS=Saccharomyces cerevisiae (strain ATCC 204508 / S288c) GN=UBA1 PE=1 SV=2	149871	221984	1.48117
KPR5_YEAST	2	1	36.74	0.0980092	Ribose-phosphate pyrophosphokinase 5 OS=Saccharomyces cerevisiae (strain ATCC 204508 / S288c) GN=PRS5 PE=1 SV=1	4290.29	6346.52	1.47928
SEC65_YEAST	1	1	32.06	0.112979	Signal recognition particle subunit SEC65 OS=Saccharomyces cerevisiae (strain ATCC 204508 / S288c) GN=SEC65 PE=1 SV=1	1711.4	2529.5	1.47803
RNQ1_YEAST	3	3	228.37	0.00630722	[PIN+] prion protein RNQ1 OS=Saccharomyces cerevisiae (strain ATCC 204508 / S288c) GN=RNQ1 PE=1 SV=2	35358.3	52072	1.4727
IDH2_YEAST	8	7	356.15	0.00088891	Isocitrate dehydrogenase [NAD] subunit 2, mitochondrial OS=Saccharomyces cerevisiae (strain ATCC 204508 / S288c) GN=IDH2 PE=1 SV=1	231200	337443	1.45953
LSP1_YEAST	8	6	485.22	0.000416071	Sphingolipid long chain base-responsive protein LSP1 OS=Saccharomyces cerevisiae (strain ATCC 204508 / S288c) GN=LSP1 PE=1 SV=1	218475	152471	0.69789
PIS_YEAST	6	6	352.54	0.00257408	CDP-diacylglycerol--inositol 3-phosphatidyltransferase OS=Saccharomyces cerevisiae (strain ATCC 204508 / S288c) GN=PIS1 PE=1 SV=1	288529	201058	0.696837
RS8_YEAST	7	7	523.87	5.69183e-06	40S ribosomal protein S8 OS=Saccharomyces cerevisiae (strain ATCC 204508 / S288c) GN=RPS8A PE=1 SV=3	5.24702e+06	3.65066e+06	0.695758
LAA1_YEAST	3	1	51.27	0.370215	AP-1 accessory protein LAA1 OS=Saccharomyces cerevisiae (strain ATCC 204508 / S288c) GN=LAA1 PE=1 SV=1	4328.24	3004.7	0.694209
H2B1_YEAST	4	4	309.84	0.00113382	Histone H2B.1 OS=Saccharomyces cerevisiae (strain ATCC 204508 / S288c) GN=HTB1 PE=1 SV=2	4.95127e+06	3.43295e+06	0.693348
RL7B_YEAST	16	10	1010.31	0.000179668	60S ribosomal protein L7-B OS=Saccharomyces cerevisiae (strain ATCC 204508 / S288c) GN=RPL7B PE=1 SV=3	9.41243e+06	6.51833e+06	0.692524
RS4_YEAST	16	11	995.06	2.44932e-05	40S ribosomal protein S4 OS=Saccharomyces cerevisiae (strain ATCC 204508 / S288c) GN=RPS4A PE=1 SV=3	5.45209e+06	3.77214e+06	0.69187
SMF3_YEAST	2	1	40.22	0.0600912	Iron transporter SMF3 OS=Saccharomyces cerevisiae (strain ATCC 204508 / S288c) GN=SMF3 PE=1 SV=1	29755.2	20458.6	0.687564
GNT1_YEAST	2	1	108.6	0.125064	Glucose N-acetyltransferase 1 OS=Saccharomyces cerevisiae (strain ATCC 204508 / S288c) GN=GNT1 PE=1 SV=1	12236.8	8409.85	0.687259
RS18_YEAST	9	8	762.12	1.45077e-06	40S ribosomal protein S18 OS=Saccharomyces cerevisiae (strain ATCC 204508 / S288c) GN=RPS18A PE=1 SV=4	6.94173e+06	4.77073e+06	0.687254
HBS1_YEAST	3	1	73.24	0.108898	Elongation factor 1 alpha-like protein OS=Saccharomyces cerevisiae (strain ATCC 204508 / S288c) GN=HBS1 PE=1 SV=2	13101.9	8996.28	0.686641
ATP18_YEAST	4	1	106.18	0.0928007	ATP synthase subunit J, mitochondrial OS=Saccharomyces cerevisiae (strain ATCC 204508 / S288c) GN=ATP18 PE=1 SV=1	25700.2	17620.6	0.685622
RL32_YEAST	8	6	404.32	0.00011391	60S ribosomal protein L32 OS=Saccharomyces cerevisiae (strain ATCC 204508 / S288c) GN=RPL32 PE=1 SV=1	1.75573e+06	1.20359e+06	0.685522
SERA_YEAST	1	1	53.34	0.0675842	D-3-phosphoglycerate dehydrogenase 1 OS=Saccharomyces cerevisiae (strain ATCC 204508 / S288c) GN=SER3 PE=1 SV=1	12363.8	8446.38	0.683153
RL4B_YEAST	12	11	1502.45	2.18834e-05	60S ribosomal protein L4-B OS=Saccharomyces cerevisiae (strain ATCC 204508 / S288c) GN=RPL4B PE=1 SV=2	1.50824e+07	1.02983e+07	0.682801
RDL2_YEAST	3	1	52.32	0.00278543	Thiosulfate sulfurtransferase RDL2, mitochondrial OS=Saccharomyces cerevisiae (strain ATCC 204508 / S288c) GN=RDL2 PE=1 SV=1	667976	455778	0.682327
SSZ1_YEAST	12	9	702.06	0.000434023	Ribosome-associated complex subunit SSZ1 OS=Saccharomyces cerevisiae (strain ATCC 204508 / S288c) GN=SSZ1 PE=1 SV=2	862170	586582	0.680355
RL6A_YEAST	11	2	703.31	0.00250504	60S ribosomal protein L6-A OS=Saccharomyces cerevisiae (strain ATCC 204508 / S288c) GN=RPL6A PE=1 SV=2	290200	197354	0.680063
SC160_YEAST	18	10	627.33	0.000323273	Protein SCP160 OS=Saccharomyces cerevisiae (strain ATCC 204508 / S288c) GN=SCP160 PE=1 SV=3	294739	200387	0.679878
RL12_YEAST	7	7	708.69	2.36535e-05	60S ribosomal protein L12 OS=Saccharomyces cerevisiae (strain ATCC 204508 / S288c) GN=RPL12A PE=1 SV=1	3.99059e+06	2.70046e+06	0.676707
TBF1_YEAST	4	1	89.6	0.1415	Protein TBF1 OS=Saccharomyces cerevisiae (strain ATCC 204508 / S288c) GN=TBF1 PE=1 SV=2	10457.6	7072.41	0.676296
KRE2_YEAST	6	5	343.43	0.00188385	Glycolipid 2-alpha-mannosyltransferase OS=Saccharomyces cerevisiae (strain ATCC 204508 / S288c) GN=KRE2 PE=1 SV=1	322655	217918	0.67539
MMS22_YEAST	2	1	38.28	0.00727968	Methyl methanesulfonate-sensitivity protein 22 OS=Saccharomyces cerevisiae (strain ATCC 204508 / S288c) GN=MMS22 PE=1 SV=1	8420.6	5682.74	0.674861
YET3_YEAST	5	3	221.26	0.00381811	Endoplasmic reticulum transmembrane protein 3 OS=Saccharomyces cerevisiae (strain ATCC 204508 / S288c) GN=YET3 PE=1 SV=1	89892	60507.2	0.67311
MCM4_YEAST	2	2	52.61	0.108215	DNA replication licensing factor MCM4 OS=Saccharomyces cerevisiae (strain ATCC 204508 / S288c) GN=MCM4 PE=1 SV=2	9312.97	6265.46	0.672767
YPK1_YEAST	3	1	88.09	0.0575475	Serine/threonine-protein kinase YPK1 OS=Saccharomyces cerevisiae (strain ATCC 204508 / S288c) GN=YPK1 PE=1 SV=2	12495	8386.94	0.671225
MAK21_YEAST	5	3	117.87	0.00306049	Ribosome biogenesis protein MAK21 OS=Saccharomyces cerevisiae (strain ATCC 204508 / S288c) GN=MAK21 PE=1 SV=1	131129	87713.3	0.66891
RS2_YEAST	11	8	650.98	0.000402952	40S ribosomal protein S2 OS=Saccharomyces cerevisiae (strain ATCC 204508 / S288c) GN=RPS2 PE=1 SV=3	5.9146e+06	3.95626e+06	0.668898
RS13_YEAST	8	6	490.43	6.19443e-06	40S ribosomal protein S13 OS=Saccharomyces cerevisiae (strain ATCC 204508 / S288c) GN=RPS13 PE=1 SV=3	7.92069e+06	5.27991e+06	0.666597
RS27B_YEAST	3	3	91.63	0.000977644	40S ribosomal protein S27-B OS=Saccharomyces cerevisiae (strain ATCC 204508 / S288c) GN=RPS27B PE=1 SV=1	652229	433745	0.66502
RL35_YEAST	6	6	405.42	0.000643352	60S ribosomal protein L35 OS=Saccharomyces cerevisiae (strain ATCC 204508 / S288c) GN=RPL35A PE=1 SV=1	1.75041e+06	1.16388e+06	0.66492
RS24_YEAST	5	4	251.59	4.17039e-05	40S ribosomal protein S24 OS=Saccharomyces cerevisiae (strain ATCC 204508 / S288c) GN=RPS24A PE=1 SV=3	3.27842e+06	2.17766e+06	0.664239
TTP1_YEAST	2	1	147.6	0.264301	Protein TTP1 OS=Saccharomyces cerevisiae (strain ATCC 204508 / S288c) GN=TTP1 PE=1 SV=1	9050.29	6007.75	0.663819
RL11A_YEAST	12	10	447.31	0.000132619	60S ribosomal protein L11-A OS=Saccharomyces cerevisiae (strain ATCC 204508 / S288c) GN=RPL11A PE=1 SV=2	1.95213e+06	1.29417e+06	0.662951
CYK2_YEAST	3	1	84.07	0.000597764	Cytokinesis protein 2 OS=Saccharomyces cerevisiae (strain ATCC 204508 / S288c) GN=HOF1 PE=1 SV=1	643244	426044	0.662336
BCH1_YEAST	5	5	495.99	0.00104882	Protein BCH1 OS=Saccharomyces cerevisiae (strain ATCC 204508 / S288c) GN=BCH1 PE=1 SV=1	154453	101753	0.658793
ARL1_YEAST	1	1	90.73	0.0755918	ADP-ribosylation factor-like protein 1 OS=Saccharomyces cerevisiae (strain ATCC 204508 / S288c) GN=ARL1 PE=1 SV=4	38280.9	25199.1	0.658269
DLD1_YEAST	7	6	236.45	0.000107765	D-lactate dehydrogenase [cytochrome] 1, mitochondrial OS=Saccharomyces cerevisiae (strain ATCC 204508 / S288c) GN=DLD1 PE=1 SV=2	98539.9	64713.5	0.656723
YNX4_YEAST	2	1	37.79	0.00943391	Uncharacterized globin-like protein YNL234W OS=Saccharomyces cerevisiae (strain ATCC 204508 / S288c) GN=YNL234W PE=1 SV=1	38151.2	25019.3	0.655793
RS17A_YEAST	8	6	588.73	5.10286e-05	40S ribosomal protein S17-A OS=Saccharomyces cerevisiae (strain ATCC 204508 / S288c) GN=RPS17A PE=1 SV=1	4.69689e+06	3.06321e+06	0.652178
YIJ2_YEAST	4	1	38.08	0.00322071	Uncharacterized protein YIL092W OS=Saccharomyces cerevisiae (strain ATCC 204508 / S288c) GN=YIL092W PE=1 SV=1	9767.21	6324.37	0.647511
TOM70_YEAS7	13	11	712.97	7.11602e-05	Mitochondrial import receptor subunit TOM70 OS=Saccharomyces cerevisiae (strain YJM789) GN=TOM70 PE=3 SV=1	516946	334032	0.646163
YNU8_YEAST	3	3	305.66	0.000576788	Uncharacterized protein YNL208W OS=Saccharomyces cerevisiae (strain ATCC 204508 / S288c) GN=YNL208W PE=1 SV=2	699079	448926	0.642167
RS22A_YEAST	10	8	654.16	4.21479e-05	40S ribosomal protein S22-A OS=Saccharomyces cerevisiae (strain ATCC 204508 / S288c) GN=RPS22A PE=1 SV=2	5.98396e+06	3.84232e+06	0.642104
BIG1_YEAST	2	1	111.05	0.00586104	Protein BIG1 OS=Saccharomyces cerevisiae (strain ATCC 204508 / S288c) GN=BIG1 PE=1 SV=1	20245.5	12948.1	0.639553
RL25_YEAST	6	5	467.89	5.76664e-05	60S ribosomal protein L25 OS=Saccharomyces cerevisiae (strain ATCC 204508 / S288c) GN=RPL25 PE=1 SV=4	1.45323e+06	928681	0.639047
BZZ1_YEAST	3	1	55.34	0.159902	Protein BZZ1 OS=Saccharomyces cerevisiae (strain ATCC 204508 / S288c) GN=BZZ1 PE=1 SV=1	41945	26796.5	0.638848
KIC1_YEAST	4	1	61.16	0.000883107	Serine/threonine-protein kinase KIC1 OS=Saccharomyces cerevisiae (strain ATCC 204508 / S288c) GN=KIC1 PE=1 SV=1	33096.5	21124.7	0.638274
KTR3_YEAST	3	3	103.9	0.00283941	Probable mannosyltransferase KTR3 OS=Saccharomyces cerevisiae (strain ATCC 204508 / S288c) GN=KTR3 PE=1 SV=1	48715.3	30839.4	0.633053
IMDH3_YEAST	4	2	195.5	0.412762	Probable inosine-5'-monophosphate dehydrogenase IMD3 OS=Saccharomyces cerevisiae (strain ATCC 204508 / S288c) GN=IMD3 PE=1 SV=1	4714.47	2980.28	0.632156
OSH2_YEAST	3	2	48.58	0.00686812	Oxysterol-binding protein homolog 2 OS=Saccharomyces cerevisiae (strain ATCC 204508 / S288c) GN=OSH2 PE=1 SV=1	93747.5	59123.8	0.63067
RS9B_YEAST	16	11	834.17	7.84399e-05	40S ribosomal protein S9-B OS=Saccharomyces cerevisiae (strain ATCC 204508 / S288c) GN=RPS9B PE=1 SV=4	2.71543e+06	1.70889e+06	0.629327
PDR10_YEAST	4	1	132.42	0.0075645	ATP-dependent permease PDR10 OS=Saccharomyces cerevisiae (strain ATCC 204508 / S288c) GN=PDR10 PE=2 SV=1	41838.8	26320.6	0.629096
GAR1_YEAST	3	3	205.55	0.000369537	H/ACA ribonucleoprotein complex subunit 1 OS=Saccharomyces cerevisiae (strain ATCC 204508 / S288c) GN=GAR1 PE=1 SV=1	218270	136968	0.627515
GBLP_YEAST	11	10	892.4	4.336e-05	Guanine nucleotide-binding protein subunit beta-like protein OS=Saccharomyces cerevisiae (strain ATCC 204508 / S288c) GN=ASC1 PE=1 SV=4	1.49542e+06	935424	0.625526
RS10B_YEAST	4	3	151.51	0.000346597	40S ribosomal protein S10-B OS=Saccharomyces cerevisiae (strain ATCC 204508 / S288c) GN=RPS10B PE=1 SV=1	768079	476303	0.620122
RS20_YEAST	8	5	575.42	3.02245e-05	40S ribosomal protein S20 OS=Saccharomyces cerevisiae (strain ATCC 204508 / S288c) GN=RPS20 PE=1 SV=3	1.10868e+06	687239	0.619874
ZUO1_YEAST	4	4	178.62	0.00234156	Zuotin OS=Saccharomyces cerevisiae (strain ATCC 204508 / S288c) GN=ZUO1 PE=1 SV=1	278010	172245	0.619565
DBP9_YEAS7	2	1	32.94	0.00154644	ATP-dependent RNA helicase DBP9 OS=Saccharomyces cerevisiae (strain YJM789) GN=DBP9 PE=3 SV=1	69488.5	42826.9	0.616317
IMDH4_YEAST	3	1	130.8	0.054356	Probable inosine-5'-monophosphate dehydrogenase IMD4 OS=Saccharomyces cerevisiae (strain ATCC 204508 / S288c) GN=IMD4 PE=1 SV=1	9269.15	5711.75	0.616211
PDR15_YEAST	6	1	284.35	0.00798981	ATP-dependent permease PDR15 OS=Saccharomyces cerevisiae (strain ATCC 204508 / S288c) GN=PDR15 PE=1 SV=1	40564.6	24615.4	0.606819
SNQ2_YEAST	5	4	194.92	0.000178711	Protein SNQ2 OS=Saccharomyces cerevisiae (strain ATCC 204508 / S288c) GN=SNQ2 PE=1 SV=2	90245.5	54740.3	0.606571
SPB1_YEAST	2	1	33.16	0.0597621	AdoMet-dependent rRNA methyltransferase SPB1 OS=Saccharomyces cerevisiae (strain ATCC 204508 / S288c) GN=SPB1 PE=1 SV=2	6573.25	3978.74	0.605293
ADP1_YEAST	4	1	158.35	0.0981968	Probable ATP-dependent permease OS=Saccharomyces cerevisiae (strain ATCC 204508 / S288c) GN=ADP1 PE=1 SV=2	15029.7	9096.61	0.605244
RS30_YEAST	4	2	166.66	7.78362e-05	40S ribosomal protein S30 OS=Saccharomyces cerevisiae (strain ATCC 204508 / S288c) GN=RPS30A PE=1 SV=2	453509	272617	0.601129
RL26B_YEAST	9	1	593.49	0.000285025	60S ribosomal protein L26-B OS=Saccharomyces cerevisiae (strain ATCC 204508 / S288c) GN=RPL26B PE=1 SV=2	159254	95685	0.600833
FIS1_YEAST	1	1	21.81	0.111909	Mitochondria fission 1 protein OS=Saccharomyces cerevisiae (strain ATCC 204508 / S288c) GN=FIS1 PE=1 SV=1	9905.48	5945.58	0.600231
EF1B_YEAST	4	3	212.39	0.00305093	Elongation factor 1-beta OS=Saccharomyces cerevisiae (strain ATCC 204508 / S288c) GN=EFB1 PE=1 SV=4	193097	115577	0.598542
TOM71_YEAST	1	1	46.23	0.00301216	Protein TOM71 OS=Saccharomyces cerevisiae (strain ATCC 204508 / S288c) GN=TOM71 PE=1 SV=1	53736.4	32070.2	0.596807
FOX2_YEAST	1	1	16.57	0.00192564	Peroxisomal hydratase-dehydrogenase-epimerase OS=Saccharomyces cerevisiae (strain ATCC 204508 / S288c) GN=FOX2 PE=1 SV=1	67539.4	40270.9	0.596258
AP1G1_YEAST	1	1	54.28	0.173334	AP-1 complex subunit gamma-1 OS=Saccharomyces cerevisiae (strain ATCC 204508 / S288c) GN=APL4 PE=1 SV=1	6974.63	4143.32	0.594055
MPC54_YEAST	1	1	11.19	0.18251	Meiotic plaque component protein 54 OS=Saccharomyces cerevisiae (strain ATCC 204508 / S288c) GN=MPC54 PE=1 SV=1	23779.3	14029	0.589966
RS15_YEAST	7	5	787.66	0.00487147	40S ribosomal protein S15 OS=Saccharomyces cerevisiae (strain ATCC 204508 / S288c) GN=RPS15 PE=1 SV=1	1.35837e+06	800303	0.589164
RS23_YEAST	4	3	413.65	4.63981e-05	40S ribosomal protein S23 OS=Saccharomyces cerevisiae (strain ATCC 204508 / S288c) GN=RPS23A PE=1 SV=1	2.8256e+06	1.63022e+06	0.576947
RS3_YEAST	16	12	1295.34	1.03223e-05	40S ribosomal protein S3 OS=Saccharomyces cerevisiae (strain ATCC 204508 / S288c) GN=RPS3 PE=1 SV=5	1.01476e+07	5.84211e+06	0.575713
ATC2_YEAST	8	4	410.7	9.50566e-05	Calcium-transporting ATPase 2 OS=Saccharomyces cerevisiae (strain ATCC 204508 / S288c) GN=PMC1 PE=1 SV=1	101122	58080.3	0.574356
RS26A_YEAST	4	4	252.57	0.000273698	40S ribosomal protein S26-A OS=Saccharomyces cerevisiae (strain ATCC 204508 / S288c) GN=RPS26A PE=1 SV=1	694725	398435	0.573515
RS19A_YEAST	7	5	662.42	4.97589e-06	40S ribosomal protein S19-A OS=Saccharomyces cerevisiae (strain ATCC 204508 / S288c) GN=RPS19A PE=1 SV=2	1.98756e+06	1.13943e+06	0.573283
SSBP1_YEAST	4	2	114.16	0.0623011	Single-stranded nucleic acid-binding protein OS=Saccharomyces cerevisiae (strain ATCC 204508 / S288c) GN=SBP1 PE=1 SV=2	4608.71	2630.13	0.570688
ADR1_YEAST	3	1	59.48	0.00232173	Regulatory protein ADR1 OS=Saccharomyces cerevisiae (strain ATCC 204508 / S288c) GN=ADR1 PE=1 SV=2	775618	442245	0.570184
RL1_YEAST	12	11	929.99	1.34576e-05	60S ribosomal protein L1 OS=Saccharomyces cerevisiae (strain ATCC 204508 / S288c) GN=RPL1A PE=1 SV=1	4.22633e+06	2.40607e+06	0.569305
RL9B_YEAST	7	2	458.97	6.24168e-05	60S ribosomal protein L9-B OS=Saccharomyces cerevisiae (strain ATCC 204508 / S288c) GN=RPL9B PE=1 SV=1	168347	95797.6	0.569049
ZEO1_YEAST	5	4	315.47	0.000487253	Protein ZEO1 OS=Saccharomyces cerevisiae (strain ATCC 204508 / S288c) GN=ZEO1 PE=1 SV=3	310700	176782	0.56898
RL9A_YEAST	7	2	472.78	0.000116556	60S ribosomal protein L9-A OS=Saccharomyces cerevisiae (strain ATCC 204508 / S288c) GN=RPL9A PE=1 SV=2	640346	363239	0.567255
MSH4_YEAST	7	3	107.57	0.00101644	MutS protein homolog 4 OS=Saccharomyces cerevisiae (strain ATCC 204508 / S288c) GN=MSH4 PE=1 SV=2	68251.3	38384.5	0.5624
RS16_YEAST	6	5	387.52	8.68092e-05	40S ribosomal protein S16 OS=Saccharomyces cerevisiae (strain ATCC 204508 / S288c) GN=RPS16A PE=1 SV=2	2.93607e+06	1.64559e+06	0.560474
RS5_YEAST	14	11	1266.32	2.10199e-05	40S ribosomal protein S5 OS=Saccharomyces cerevisiae (strain ATCC 204508 / S288c) GN=RPS5 PE=1 SV=3	1.79972e+07	1.00716e+07	0.559617
TAT1_YEAST	2	1	124.8	0.160423	Valine/tyrosine/tryptophan amino-acid permease 1 OS=Saccharomyces cerevisiae (strain ATCC 204508 / S288c) GN=TAT1 PE=1 SV=1	12047.5	6726.98	0.558373
EMC1_YEAST	4	3	238.12	0.000231318	ER membrane protein complex subunit 1 OS=Saccharomyces cerevisiae (strain ATCC 204508 / S288c) GN=EMC1 PE=1 SV=1	84169.3	46843.9	0.556544
RL30_YEAST	6	4	457.87	0.000226119	60S ribosomal protein L30 OS=Saccharomyces cerevisiae (strain ATCC 204508 / S288c) GN=RPL30 PE=1 SV=3	3.20294e+06	1.78184e+06	0.556314
UFD2_YEAST	3	1	278.49	0.0861637	E4 ubiquitin-protein ligase UFD2 OS=Saccharomyces cerevisiae (strain ATCC 204508 / S288c) GN=UFD2 PE=1 SV=2	11009.3	6101.23	0.554187
SAS10_YEAST	2	1	39.34	0.0939606	Something about silencing protein 10 OS=Saccharomyces cerevisiae (strain ATCC 204508 / S288c) GN=SAS10 PE=1 SV=1	21820.4	12025.6	0.551117
ODPB_YEAST	4	3	161.58	0.000804693	Pyruvate dehydrogenase E1 component subunit beta, mitochondrial OS=Saccharomyces cerevisiae (strain ATCC 204508 / S288c) GN=PDB1 PE=1 SV=2	125549	69133.9	0.550654
ROK1_YEAS7	4	2	151.3	0.109205	ATP-dependent RNA helicase ROK1 OS=Saccharomyces cerevisiae (strain YJM789) GN=ROK1 PE=3 SV=1	9314.34	5098.34	0.547365
RS7A_YEAST	8	3	697.16	9.80473e-05	40S ribosomal protein S7-A OS=Saccharomyces cerevisiae (strain ATCC 204508 / S288c) GN=RPS7A PE=1 SV=4	5.08104e+06	2.77969e+06	0.547072
ATC1_YEAST	2	1	95.67	0.0965572	Calcium-transporting ATPase 1 OS=Saccharomyces cerevisiae (strain ATCC 204508 / S288c) GN=PMR1 PE=1 SV=1	19800.3	10815.3	0.546218
MYO3_YEAST	3	2	42.88	3.38063e-05	Myosin-3 OS=Saccharomyces cerevisiae (strain ATCC 204508 / S288c) GN=MYO3 PE=1 SV=3	41131.2	22450.2	0.545821
RL5_YEAST	14	13	1032.75	3.30556e-06	60S ribosomal protein L5 OS=Saccharomyces cerevisiae (strain ATCC 204508 / S288c) GN=RPL5 PE=1 SV=4	9.59755e+06	5.23422e+06	0.54537
PDR5_YEAST	18	11	866.93	9.55991e-06	Pleiotropic ABC efflux transporter of multiple drugs OS=Saccharomyces cerevisiae (strain ATCC 204508 / S288c) GN=PDR5 PE=1 SV=1	573622	309657	0.539828
RS21A_YEAST	3	3	94.98	0.000111356	40S ribosomal protein S21-A OS=Saccharomyces cerevisiae (strain ATCC 204508 / S288c) GN=RPS21A PE=1 SV=1	95053.5	51162.8	0.538252
MON2_YEAST	6	3	119.26	0.00175633	Protein MON2 OS=Saccharomyces cerevisiae (strain ATCC 204508 / S288c) GN=MON2 PE=1 SV=1	96295.8	51599.7	0.535846
IF4B_YEAST	4	3	198.58	0.00123511	Eukaryotic translation initiation factor 4B OS=Saccharomyces cerevisiae (strain ATCC 204508 / S288c) GN=TIF3 PE=1 SV=1	244122	130793	0.535771
TGL3_YEAST	1	1	47	0.00133574	Lipase 3 OS=Saccharomyces cerevisiae (strain ATCC 204508 / S288c) GN=TGL3 PE=1 SV=2	49353.3	26211.1	0.531091
RS28A_YEAST	4	3	234.5	2.61345e-05	40S ribosomal protein S28-A OS=Saccharomyces cerevisiae (strain ATCC 204508 / S288c) GN=RPS28A PE=1 SV=1	559395	295350	0.527981
VATL1_YEAST	2	2	139.96	0.000137349	V-type proton ATPase subunit c OS=Saccharomyces cerevisiae (strain ATCC 204508 / S288c) GN=CUP5 PE=1 SV=1	791504	417546	0.527535
MSN5_YEAST	5	1	106.63	0.186427	Protein MSN5 OS=Saccharomyces cerevisiae (strain ATCC 204508 / S288c) GN=MSN5 PE=1 SV=1	318.769	167.095	0.524189
IRC22_YEAS1	1	1	121.53	0.00113097	Increased recombination centers protein 22 OS=Saccharomyces cerevisiae (strain RM11-1a) GN=IRC22 PE=3 SV=1	187935	98370.5	0.52343
RRP3_YEAS7	3	2	113.4	0.0525339	ATP-dependent rRNA helicase RRP3 OS=Saccharomyces cerevisiae (strain YJM789) GN=RRP3 PE=3 SV=1	37202.8	19321.8	0.519363
RL14A_YEAST	10	1	638.62	0.000311302	60S ribosomal protein L14-A OS=Saccharomyces cerevisiae (strain ATCC 204508 / S288c) GN=RPL14A PE=1 SV=1	55691	28921.9	0.519329
COPD_YEAST	3	1	209.15	0.00350653	Coatomer subunit delta OS=Saccharomyces cerevisiae (strain ATCC 204508 / S288c) GN=RET2 PE=1 SV=3	95255.3	49370.9	0.518301
ATPG_YEAST	3	2	147.78	0.00282528	ATP synthase subunit gamma, mitochondrial OS=Saccharomyces cerevisiae (strain ATCC 204508 / S288c) GN=ATP3 PE=1 SV=1	32365.4	16771.7	0.518198
IF5A1_YEAST	4	4	371.57	0.000148438	Eukaryotic translation initiation factor 5A-1 OS=Saccharomyces cerevisiae (strain ATCC 204508 / S288c) GN=HYP2 PE=1 SV=3	321763	166688	0.518046
HMDH2_YEAST	4	1	102.31	0.0078559	3-hydroxy-3-methylglutaryl-coenzyme A reductase 2 OS=Saccharomyces cerevisiae (strain ATCC 204508 / S288c) GN=HMG2 PE=1 SV=1	12018.6	6186.28	0.514726
WDR6_YEAST	2	1	35.19	0.00180235	Regulator of Ty1 transposition protein 10 OS=Saccharomyces cerevisiae (strain ATCC 204508 / S288c) GN=RTT10 PE=1 SV=1	24921.8	12748.3	0.511529
KKQ8_YEAS7	2	1	42.54	0.000410149	Probable serine/threonine-protein kinase KKQ8 OS=Saccharomyces cerevisiae (strain YJM789) GN=KKQ8 PE=3 SV=2	232515	118277	0.508684
MPE1_YEAST	2	1	48.88	0.000505943	Protein MPE1 OS=Saccharomyces cerevisiae (strain ATCC 204508 / S288c) GN=MPE1 PE=1 SV=1	3.81289e+06	1.93889e+06	0.50851
RSSA1_YEAS1	11	1	971.2	0.000501267	40S ribosomal protein S0-A OS=Saccharomyces cerevisiae (strain RM11-1a) GN=RPS0A PE=3 SV=1	285710	144654	0.506297
RL22A_YEAST	2	2	188.46	5.55279e-05	60S ribosomal protein L22-A OS=Saccharomyces cerevisiae (strain ATCC 204508 / S288c) GN=RPL22A PE=1 SV=3	690826	344295	0.498382
LIP1_YEAS7	1	1	26.28	0.000453996	Ceramide synthase subunit LIP1 OS=Saccharomyces cerevisiae (strain YJM789) GN=LIP1 PE=3 SV=1	25321.4	12450.7	0.491706
RL10_YEAST	10	9	710.42	1.10368e-05	60S ribosomal protein L10 OS=Saccharomyces cerevisiae (strain ATCC 204508 / S288c) GN=RPL10 PE=1 SV=1	8.9185e+06	4.26484e+06	0.478202
RL8A_YEAST	15	2	1089.56	2.10271e-05	60S ribosomal protein L8-A OS=Saccharomyces cerevisiae (strain ATCC 204508 / S288c) GN=RPL8A PE=1 SV=4	215023	102632	0.477308
BFR1_YEAST	4	3	115.74	1.42043e-05	Nuclear segregation protein BFR1 OS=Saccharomyces cerevisiae (strain ATCC 204508 / S288c) GN=BFR1 PE=1 SV=1	214321	101443	0.473323
RL37A_YEAST	1	1	22.34	0.00101752	60S ribosomal protein L37-A OS=Saccharomyces cerevisiae (strain ATCC 204508 / S288c) GN=RPL37A PE=1 SV=2	8376.67	3919.53	0.467911
KTR4_YEAST	2	1	96.39	0.0661842	Probable mannosyltransferase KTR4 OS=Saccharomyces cerevisiae (strain ATCC 204508 / S288c) GN=KTR4 PE=1 SV=1	10109.2	4729.91	0.467881
ASSY_YEAST	1	1	47.02	0.000210109	Argininosuccinate synthase OS=Saccharomyces cerevisiae (strain ATCC 204508 / S288c) GN=ARG1 PE=1 SV=2	77082.2	35528.1	0.460912
RLA1_YEAST	1	1	163.78	1.18305e-05	60S acidic ribosomal protein P1-alpha OS=Saccharomyces cerevisiae (strain ATCC 204508 / S288c) GN=RPP1A PE=1 SV=4	1.38263e+06	627291	0.453695
RTM1_YEASX	2	2	33.37	0.00150563	Protein RTM1 OS=Saccharomyces cerevisiae GN=RTM1 PE=3 SV=1	439885	196923	0.44767
ILM1_YEAST	1	1	54.58	0.00706468	Protein ILM1 OS=Saccharomyces cerevisiae (strain ATCC 204508 / S288c) GN=ILM1 PE=1 SV=1	21193.4	9373.4	0.442279
STE6_YEAST	3	1	56.55	0.00545442	Alpha-factor-transporting ATPase OS=Saccharomyces cerevisiae (strain ATCC 204508 / S288c) GN=STE6 PE=1 SV=1	10259.3	4528.54	0.441407
HXT6_YEAST	8	5	648.98	1.89986e-05	High-affinity hexose transporter HXT6 OS=Saccharomyces cerevisiae (strain ATCC 204508 / S288c) GN=HXT6 PE=1 SV=2	1.03555e+06	450369	0.434907
SEC17_YEAST	1	1	48.76	0.00136302	Alpha-soluble NSF attachment protein OS=Saccharomyces cerevisiae (strain ATCC 204508 / S288c) GN=SEC17 PE=1 SV=4	16989.2	7383.51	0.434601
SNU13_YEAST	2	2	252.4	5.7658e-05	13 kDa ribonucleoprotein-associated protein OS=Saccharomyces cerevisiae (strain ATCC 204508 / S288c) GN=SNU13 PE=1 SV=1	661535	283372	0.428355
HSP7E_YEAST	5	1	209.05	0.0941535	Heat shock protein SSC3, mitochondrial OS=Saccharomyces cerevisiae (strain ATCC 204508 / S288c) GN=ECM10 PE=1 SV=1	4249.99	1811.33	0.426195
NOC2_YEAST	3	1	113.4	0.000586999	Nucleolar complex protein 2 OS=Saccharomyces cerevisiae (strain ATCC 204508 / S288c) GN=NOC2 PE=1 SV=2	28485.8	12114.3	0.425274
FET3_YEAST	2	2	67.68	0.000209746	Iron transport multicopper oxidase FET3 OS=Saccharomyces cerevisiae (strain ATCC 204508 / S288c) GN=FET3 PE=1 SV=2	79533.8	33522.2	0.421484
MBF1_YEAST	3	3	81.04	0.000535957	Multiprotein-bridging factor 1 OS=Saccharomyces cerevisiae (strain ATCC 204508 / S288c) GN=MBF1 PE=1 SV=2	51483.5	21132.8	0.410476
RLA3_YEAST	2	1	214.64	0.000202875	60S acidic ribosomal protein P1-beta OS=Saccharomyces cerevisiae (strain ATCC 204508 / S288c) GN=RPP1B PE=1 SV=3	322735	129091	0.399991
RLA4_YEAST	5	5	476.84	4.26544e-05	60S acidic ribosomal protein P2-beta OS=Saccharomyces cerevisiae (strain ATCC 204508 / S288c) GN=RPP2B PE=1 SV=2	781188	311589	0.398865
SWD2_YEAST	1	1	32.42	6.56766e-05	COMPASS component SWD2 OS=Saccharomyces cerevisiae (strain ATCC 204508 / S288c) GN=SWD2 PE=1 SV=1	529334	209114	0.395051
YDL63_YEAST	3	2	133.74	0.00655605	Uncharacterized protein YDL063C OS=Saccharomyces cerevisiae (strain ATCC 204508 / S288c) GN=YDL063C PE=1 SV=1	15327	5921.35	0.386335
CISY1_YEAST	6	6	415.56	9.40307e-06	Citrate synthase, mitochondrial OS=Saccharomyces cerevisiae (strain ATCC 204508 / S288c) GN=CIT1 PE=1 SV=2	208063	79823.2	0.383649
RLA2_YEAST	3	1	343.06	0.000424239	60S acidic ribosomal protein P2-alpha OS=Saccharomyces cerevisiae (strain ATCC 204508 / S288c) GN=RPP2A PE=1 SV=1	198927	76258.4	0.383349
STM1_YEAST	6	6	364.88	2.42517e-05	Suppressor protein STM1 OS=Saccharomyces cerevisiae (strain ATCC 204508 / S288c) GN=STM1 PE=1 SV=3	684352	238586	0.348631
STE2_YEAST	2	2	44.16	0.000141021	Pheromone alpha factor receptor OS=Saccharomyces cerevisiae (strain ATCC 204508 / S288c) GN=STE2 PE=1 SV=1	60852.3	21146.2	0.3475
RS29B_YEAST	2	1	98.77	0.00131561	40S ribosomal protein S29-B OS=Saccharomyces cerevisiae (strain ATCC 204508 / S288c) GN=RPS29B PE=1 SV=3	38059.2	12067	0.317057
HMO1_YEAST	2	1	133.91	0.000117976	High mobility group protein 1 OS=Saccharomyces cerevisiae (strain ATCC 204508 / S288c) GN=HMO1 PE=1 SV=1	92083	29052.6	0.315505
SET1_YEAST	5	1	62.5	0.0867661	Histone-lysine N-methyltransferase, H3 lysine-4 specific OS=Saccharomyces cerevisiae (strain ATCC 204508 / S288c) GN=SET1 PE=1 SV=1	5183.43	1632.21	0.31489
PMS1_YEAST	3	1	47.62	0.00469753	DNA mismatch repair protein PMS1 OS=Saccharomyces cerevisiae (strain ATCC 204508 / S288c) GN=PMS1 PE=1 SV=3	8586.53	2226.76	0.259331
TRA1_YEAST	7	1	93.62	0.0865573	Transcription-associated protein 1 OS=Saccharomyces cerevisiae (strain ATCC 204508 / S288c) GN=TRA1 PE=1 SV=1	5822.77	1471.73	0.252755
MNP1_YEAST	2	1	38.89	0.00369781	54S ribosomal protein L12, mitochondrial OS=Saccharomyces cerevisiae (strain ATCC 204508 / S288c) GN=MNP1 PE=1 SV=1	10881.5	2741.38	0.251929
TSR1_YEAST	1	1	54.01	9.95683e-05	Ribosome biogenesis protein TSR1 OS=Saccharomyces cerevisiae (strain ATCC 204508 / S288c) GN=TSR1 PE=1 SV=1	479841	99784.8	0.207954
SYDM_YEAST	1	1	17.4	0.00175348	Aspartyl-tRNA synthetase, mitochondrial OS=Saccharomyces cerevisiae (strain ATCC 204508 / S288c) GN=MSD1 PE=1 SV=1	29898.7	5590.48	0.186981
SP381_YEAST	3	1	50.96	0.000534189	Pre-mRNA-splicing factor SPP381 OS=Saccharomyces cerevisiae (strain ATCC 204508 / S288c) GN=SPP381 PE=1 SV=1	19299.6	3143.93	0.162901
EI2BG_YEAST	1	1	24.47	2.87717e-05	Translation initiation factor eIF-2B subunit gamma OS=Saccharomyces cerevisiae (strain ATCC 204508 / S288c) GN=GCD1 PE=1 SV=3	25423.6	4104.48	0.161444
ACA1_YEAST	1	1	32.34	0.0889944	ATF/CREB activator 1 OS=Saccharomyces cerevisiae (strain ATCC 204508 / S288c) GN=ACA1 PE=1 SV=1	7911.43	1176.42	0.148699
CHS6_YEAST	2	1	21.78	0.001723	Chitin biosynthesis protein CHS6 OS=Saccharomyces cerevisiae (strain ATCC 204508 / S288c) GN=CHS6 PE=1 SV=1	26232.1	2599.88	0.0991107
HXT2_YEAST	2	1	90.17	0.102849	High-affinity glucose transporter HXT2 OS=Saccharomyces cerevisiae (strain ATCC 204508 / S288c) GN=HXT2 PE=1 SV=1	6727.47	334.678	0.0497481
BY4741 control vs Dhrk1 control
						BY4741 control	Dhrk1 control	BY4741/ Dhrk1
Accession	Peptide count	Peptides used for quantitation	Confidence score	Anova (p)*	Function	Average normalized abundance	Average normalized abundance
YJ16_YEAST	5	1	83.09	0.000333844	Uncharacterized protein YJR046W OS=Saccharomyces cerevisiae (strain ATCC 204508 / S288c) GN=YJR046W PE=1 SV=1	367750	3263.11	112.699
RER1_YEAST	1	1	20.92	0.000799832	Protein RER1 OS=Saccharomyces cerevisiae (strain ATCC 204508 / S288c) GN=RER1 PE=1 SV=2	18029.3	1042.98	17.2863
HMDH2_YEAST	4	1	102.31	0.000320258	3-hydroxy-3-methylglutaryl-coenzyme A reductase 2 OS=Saccharomyces cerevisiae (strain ATCC 204508 / S288c) GN=HMG2 PE=1 SV=1	12018.6	1227.45	9.79153
EMC6_YEAST	1	1	41.71	0.000584071	Uncharacterized protein YLL014W OS=Saccharomyces cerevisiae (strain ATCC 204508 / S288c) GN=EMC6 PE=1 SV=1	35798.2	5182.11	6.90804
EF3B_YEAST	15	1	727.88	0.00051187	Elongation factor 3B OS=Saccharomyces cerevisiae (strain ATCC 204508 / S288c) GN=HEF3 PE=1 SV=2	16141.9	2609.2	6.18654
HFM1_YEAST	4	2	78.82	0.00126808	ATP-dependent DNA helicase MER3 OS=Saccharomyces cerevisiae (strain ATCC 204508 / S288c) GN=HFM1 PE=1 SV=3	37371.7	7590.06	4.92376
SWD2_YEAST	1	1	32.42	6.17287e-06	COMPASS component SWD2 OS=Saccharomyces cerevisiae (strain ATCC 204508 / S288c) GN=SWD2 PE=1 SV=1	529334	113762	4.65299
VATL1_YEAST	2	2	139.96	1.78306e-05	V-type proton ATPase subunit c OS=Saccharomyces cerevisiae (strain ATCC 204508 / S288c) GN=CUP5 PE=1 SV=1	791504	184583	4.28807
LAC1_YEAS7	2	1	34.33	0.000256334	Sphingosine N-acyltransferase LAC1 OS=Saccharomyces cerevisiae (strain YJM789) GN=LAC1 PE=3 SV=1	17254.2	4027.53	4.28406
GMT1_YEAS1	2	2	227.34	0.000108775	GDP-mannose transporter 1 OS=Saccharomyces cerevisiae (strain RM11-1a) GN=VRG4 PE=3 SV=1	251057	60544.9	4.14663
MSC7_YEAST	2	1	54.54	0.00144866	Putative aldehyde dehydrogenase-like protein YHR039C OS=Saccharomyces cerevisiae (strain ATCC 204508 / S288c) GN=MSC7 PE=1 SV=1	23867	6266.37	3.80874
DOP1_YEAST	4	3	207.17	0.00420578	Protein dopey OS=Saccharomyces cerevisiae (strain ATCC 204508 / S288c) GN=DOP1 PE=1 SV=1	32287.5	8482.91	3.80619
ERD2_YEAST	2	2	65.15	3.82469e-05	ER lumen protein retaining receptor OS=Saccharomyces cerevisiae (strain ATCC 204508 / S288c) GN=ERD2 PE=2 SV=1	33677.4	9246.26	3.64227
TSC3_YEAST	1	1	89.21	0.000300206	Serine palmitoyltransferase-regulating protein TSC3 OS=Saccharomyces cerevisiae (strain ATCC 204508 / S288c) GN=TSC3 PE=1 SV=1	38080.5	10531.8	3.61578
DCW1_YEAST	2	1	85.58	0.00469045	Mannan endo-1,6-alpha-mannosidase DCW1 OS=Saccharomyces cerevisiae (strain ATCC 204508 / S288c) GN=DCW1 PE=1 SV=1	20639.9	5799.97	3.55862
ARP3_YEAST	3	3	184.13	0.000810489	Actin-related protein 3 OS=Saccharomyces cerevisiae (strain ATCC 204508 / S288c) GN=ARP3 PE=1 SV=1	71370.7	20077.7	3.55473
ERG25_YEAST	3	3	131.19	0.00025743	C-4 methylsterol oxidase OS=Saccharomyces cerevisiae (strain ATCC 204508 / S288c) GN=ERG25 PE=1 SV=1	152612	43662.8	3.49524
PTM1_YEAS7	2	1	53.93	0.00380763	Membrane protein PTM1 OS=Saccharomyces cerevisiae (strain YJM789) GN=PTM1 PE=3 SV=1	59367.5	17476.2	3.39705
PER33_YEAST	2	2	114.18	0.000729597	Pore and endoplasmic reticulum protein of 33 kDa OS=Saccharomyces cerevisiae (strain ATCC 204508 / S288c) GN=PER33 PE=1 SV=1	46698	14172.3	3.29501
SNQ2_YEAST	5	4	194.92	0.000490677	Protein SNQ2 OS=Saccharomyces cerevisiae (strain ATCC 204508 / S288c) GN=SNQ2 PE=1 SV=2	90245.5	27462.6	3.28613
RSP5_YEAST	2	2	108.38	0.00192098	E3 ubiquitin-protein ligase RSP5 OS=Saccharomyces cerevisiae (strain ATCC 204508 / S288c) GN=RSP5 PE=1 SV=1	22704.3	6977.55	3.25391
TAT1_YEAST	2	1	124.8	0.00633794	Valine/tyrosine/tryptophan amino-acid permease 1 OS=Saccharomyces cerevisiae (strain ATCC 204508 / S288c) GN=TAT1 PE=1 SV=1	12047.5	3722	3.23682
LAG1_YEAST	2	1	55.43	5.56397e-05	Sphingosine N-acyltransferase LAG1 OS=Saccharomyces cerevisiae (strain ATCC 204508 / S288c) GN=LAG1 PE=1 SV=1	54430.6	17194.5	3.16559
PIS_YEAST	6	6	352.54	0.000353765	CDP-diacylglycerol--inositol 3-phosphatidyltransferase OS=Saccharomyces cerevisiae (strain ATCC 204508 / S288c) GN=PIS1 PE=1 SV=1	288529	93674.4	3.08013
GGA1_YEAST	1	1	53.37	0.00935201	ADP-ribosylation factor-binding protein GGA1 OS=Saccharomyces cerevisiae (strain ATCC 204508 / S288c) GN=GGA1 PE=1 SV=1	1406.08	470.028	2.99147
ATP18_YEAST	4	1	106.18	0.00174101	ATP synthase subunit J, mitochondrial OS=Saccharomyces cerevisiae (strain ATCC 204508 / S288c) GN=ATP18 PE=1 SV=1	25700.2	8685.25	2.95907
ADP1_YEAST	4	1	158.35	0.000241696	Probable ATP-dependent permease OS=Saccharomyces cerevisiae (strain ATCC 204508 / S288c) GN=ADP1 PE=1 SV=2	15029.7	5298.45	2.83661
IRC22_YEAS1	1	1	121.53	0.00024321	Increased recombination centers protein 22 OS=Saccharomyces cerevisiae (strain RM11-1a) GN=IRC22 PE=3 SV=1	187935	69424	2.70706
COX15_YEAST	2	2	95.56	0.000640608	Cytochrome c oxidase assembly protein COX15 OS=Saccharomyces cerevisiae (strain ATCC 204508 / S288c) GN=COX15 PE=1 SV=1	36430.4	13679.2	2.6632
HNM1_YEAST	1	1	71.5	0.000500469	Choline transport protein OS=Saccharomyces cerevisiae (strain ATCC 204508 / S288c) GN=HNM1 PE=1 SV=1	48755.7	18475.3	2.63896
AP2A_YEAST	3	2	96.38	0.00695922	AP-2 complex subunit alpha OS=Saccharomyces cerevisiae (strain ATCC 204508 / S288c) GN=APL3 PE=1 SV=1	12846.3	4868.37	2.63874
NOC2_YEAST	3	1	113.4	0.00840612	Nucleolar complex protein 2 OS=Saccharomyces cerevisiae (strain ATCC 204508 / S288c) GN=NOC2 PE=1 SV=2	28485.8	10903.9	2.61244
YDC1_YEAST	1	1	53.54	0.00278623	Alkaline ceramidase YDC1 OS=Saccharomyces cerevisiae (strain ATCC 204508 / S288c) GN=YDC1 PE=1 SV=1	17566.6	6746.02	2.604
YB126_YEAST	1	1	43.32	0.00181647	Putative uncharacterized protein YBR126W-A OS=Saccharomyces cerevisiae (strain ATCC 204508 / S288c) GN=YBR126W-A PE=5 SV=1	46665.3	18125.3	2.57459
SYLC_YEAST	5	4	143.58	0.000218243	Leucyl-tRNA synthetase, cytoplasmic OS=Saccharomyces cerevisiae (strain ATCC 204508 / S288c) GN=CDC60 PE=1 SV=1	33578.5	13091.6	2.56489
YBU6_YEAST	1	1	58.17	0.000781239	Uncharacterized protein YBR096W OS=Saccharomyces cerevisiae (strain ATCC 204508 / S288c) GN=YBR096W PE=1 SV=1	72513.4	29249.2	2.47916
AROG_YEAST	5	3	250.01	0.00871525	Phospho-2-dehydro-3-deoxyheptonate aldolase, tyrosine-inhibited OS=Saccharomyces cerevisiae (strain ATCC 204508 / S288c) GN=ARO4 PE=1 SV=2	61107.7	24933.4	2.45084
YCF7_YEAST	4	2	227.76	0.0056417	UPF0327 protein YCL057C-A OS=Saccharomyces cerevisiae (strain ATCC 204508 / S288c) GN=YCL057C-A PE=2 SV=1	141676	58704.8	2.41336
ECM29_YEAST	4	2	166.96	0.000978536	Proteasome component ECM29 OS=Saccharomyces cerevisiae (strain ATCC 204508 / S288c) GN=ECM29 PE=1 SV=1	26633.1	11046.3	2.41104
HFD1_YEAST	2	1	67.65	0.0010205	Putative fatty aldehyde dehydrogenase HFD1 OS=Saccharomyces cerevisiae (strain ATCC 204508 / S288c) GN=HFD1 PE=1 SV=1	10912	4570.22	2.38763
AYR1_YEAST	2	2	140.22	0.00115183	NADPH-dependent 1-acyldihydroxyacetone phosphate reductase OS=Saccharomyces cerevisiae (strain ATCC 204508 / S288c) GN=AYR1 PE=1 SV=1	56954.9	23906.5	2.3824
RBD2_YEAST	1	1	29.83	8.93369e-06	Rhomboid protein 2 OS=Saccharomyces cerevisiae (strain ATCC 204508 / S288c) GN=RBD2 PE=1 SV=1	3721.68	1588.16	2.34338
SEC72_YEAST	1	1	63.27	0.000326076	Translocation protein SEC72 OS=Saccharomyces cerevisiae (strain ATCC 204508 / S288c) GN=SEC72 PE=1 SV=3	49550.7	21191.3	2.33826
ALG12_YEAST	6	4	261.78	0.000918219	Dolichyl-P-Man:Man(7)GlcNAc(2)-PP-dolichyl-alpha-1,6-mannosyltransferase OS=Saccharomyces cerevisiae (strain ATCC 204508 / S288c) GN=ALG12 PE=1 SV=1	99907.7	43806.7	2.28065
PEM2_YEAST	5	5	530.66	0.00201604	Methylene-fatty-acyl-phospholipid synthase OS=Saccharomyces cerevisiae (strain ATCC 204508 / S288c) GN=OPI3 PE=1 SV=1	370906	163523	2.26821
RL21B_YEAST	7	1	458.79	0.00968436	60S ribosomal protein L21-B OS=Saccharomyces cerevisiae (strain ATCC 204508 / S288c) GN=RPL21B PE=1 SV=1	97937.8	46068.3	2.12592
STT3_YEAST	13	10	591.52	0.00582577	Dolichyl-diphosphooligosaccharide--protein glycosyltransferase subunit STT3 OS=Saccharomyces cerevisiae (strain ATCC 204508 / S288c) GN=STT3 PE=1 SV=2	394345	185663	2.12398
SEC7_YEAST	15	10	833.38	0.000681517	Protein transport protein SEC7 OS=Saccharomyces cerevisiae (strain ATCC 204508 / S288c) GN=SEC7 PE=1 SV=2	389900	189204	2.06074
IMA1_YEAST	5	3	258.77	0.00155168	Importin subunit alpha OS=Saccharomyces cerevisiae (strain ATCC 204508 / S288c) GN=SRP1 PE=1 SV=1	65934	32489.2	2.02941
ERP1_YEAST	5	3	312.03	0.00147637	Protein ERP1 OS=Saccharomyces cerevisiae (strain ATCC 204508 / S288c) GN=ERP1 PE=1 SV=1	147400	72704.8	2.02738
CDC12_YEAST	1	1	96.76	2.95974e-05	Cell division control protein 12 OS=Saccharomyces cerevisiae (strain ATCC 204508 / S288c) GN=CDC12 PE=1 SV=1	36484.8	18018.9	2.02481
UGPA1_YEAST	4	2	209.29	0.00258083	UTP--glucose-1-phosphate uridylyltransferase OS=Saccharomyces cerevisiae (strain ATCC 204508 / S288c) GN=UGP1 PE=1 SV=1	43664.6	21606.8	2.02088
YO092_YEAST	2	2	73.77	0.00230948	Uncharacterized membrane protein YOL092W OS=Saccharomyces cerevisiae (strain ATCC 204508 / S288c) GN=YOL092W PE=1 SV=1	118362	58903.1	2.00943
QDR2_YEAST	2	2	81.03	0.00391359	Quinidine resistance protein 2 OS=Saccharomyces cerevisiae (strain ATCC 204508 / S288c) GN=QDR2 PE=1 SV=1	81307.1	40827.2	1.9915
ELO1_YEAST	5	5	229.7	0.0009397	Elongation of fatty acids protein 1 OS=Saccharomyces cerevisiae (strain ATCC 204508 / S288c) GN=ELO1 PE=1 SV=1	114036	57283.1	1.99075
DPO5_YEAST	6	2	116.24	0.00280814	DNA polymerase V OS=Saccharomyces cerevisiae (strain ATCC 204508 / S288c) GN=POL5 PE=1 SV=1	24229.1	12237.8	1.97985
ADR1_YEAST	3	1	59.48	0.00650898	Regulatory protein ADR1 OS=Saccharomyces cerevisiae (strain ATCC 204508 / S288c) GN=ADR1 PE=1 SV=2	775618	393330	1.97193
EMC1_YEAST	4	3	238.12	0.00134529	ER membrane protein complex subunit 1 OS=Saccharomyces cerevisiae (strain ATCC 204508 / S288c) GN=EMC1 PE=1 SV=1	84169.3	43140.8	1.95104
ERG3_YEAST	5	4	255.37	0.00132498	C-5 sterol desaturase OS=Saccharomyces cerevisiae (strain ATCC 204508 / S288c) GN=ERG3 PE=1 SV=1	170971	87901.7	1.94502
CP51_YEAST	11	9	676.82	0.000230124	Lanosterol 14-alpha demethylase OS=Saccharomyces cerevisiae (strain ATCC 204508 / S288c) GN=ERG11 PE=1 SV=1	837512	434730	1.92651
SMF3_YEAST	2	1	40.22	0.00715921	Iron transporter SMF3 OS=Saccharomyces cerevisiae (strain ATCC 204508 / S288c) GN=SMF3 PE=1 SV=1	29755.2	15468.6	1.92359
OSH2_YEAST	3	2	48.58	0.00884267	Oxysterol-binding protein homolog 2 OS=Saccharomyces cerevisiae (strain ATCC 204508 / S288c) GN=OSH2 PE=1 SV=1	93747.5	48870.3	1.91829
SOP4_YEAS7	2	2	165.43	0.00226221	Protein SOP4 OS=Saccharomyces cerevisiae (strain YJM789) GN=SOP4 PE=3 SV=1	77277.8	41409.9	1.86617
SNL1_YEAST	1	1	83.5	0.00382608	HSP70 co-chaperone SNL1 OS=Saccharomyces cerevisiae (strain ATCC 204508 / S288c) GN=SNL1 PE=1 SV=1	65272.9	35236.8	1.85241
ATPJ_YEAST	2	1	79.02	0.00969544	ATP synthase subunit e, mitochondrial OS=Saccharomyces cerevisiae (strain ATCC 204508 / S288c) GN=TIM11 PE=1 SV=2	49224.6	27422.9	1.79502
ATC2_YEAST	8	4	410.7	0.00109039	Calcium-transporting ATPase 2 OS=Saccharomyces cerevisiae (strain ATCC 204508 / S288c) GN=PMC1 PE=1 SV=1	101122	56521.4	1.7891
GFA1_YEAST	4	4	128.65	0.00183285	Glucosamine--fructose-6-phosphate aminotransferase [isomerizing] OS=Saccharomyces cerevisiae (strain ATCC 204508 / S288c) GN=GFA1 PE=1 SV=4	78420.8	43853.1	1.78826
VCX1_YEAST	4	4	156.43	0.00447155	Vacuolar calcium ion transporter OS=Saccharomyces cerevisiae (strain ATCC 204508 / S288c) GN=VCX1 PE=1 SV=1	202885	114857	1.7664
TXTP_YEAST	6	5	292.01	0.00031124	Tricarboxylate transport protein OS=Saccharomyces cerevisiae (strain ATCC 204508 / S288c) GN=CTP1 PE=2 SV=3	377604	214436	1.76092
HIR2_YEAST	4	1	69.61	7.14085e-05	Protein HIR2 OS=Saccharomyces cerevisiae (strain ATCC 204508 / S288c) GN=HIR2 PE=1 SV=2	21522.8	12249.7	1.75701
SYTM_YEAST	2	1	43.41	0.00960466	Threonyl-tRNA synthetase, mitochondrial OS=Saccharomyces cerevisiae (strain ATCC 204508 / S288c) GN=MST1 PE=1 SV=2	2769.98	1579.44	1.75377
SEC11_YEAST	2	2	129.78	7.67156e-05	Signal peptidase complex catalytic subunit SEC11 OS=Saccharomyces cerevisiae (strain ATCC 204508 / S288c) GN=SEC11 PE=1 SV=2	46370.4	26761.3	1.73274
VATL2_YEAST	1	1	53.49	0.0030747	V-type proton ATPase subunit c' OS=Saccharomyces cerevisiae (strain ATCC 204508 / S288c) GN=TFP3 PE=1 SV=1	115926	68285.7	1.69766
ERV29_YEAST	3	3	230.32	0.000806803	ER-derived vesicles protein ERV29 OS=Saccharomyces cerevisiae (strain ATCC 204508 / S288c) GN=ERV29 PE=1 SV=1	227682	135431	1.68116
TRP_YEAST	14	11	878.73	0.00124241	Tryptophan synthase OS=Saccharomyces cerevisiae (strain ATCC 204508 / S288c) GN=TRP5 PE=1 SV=1	354293	211052	1.6787
PDR12_YEAST	11	8	576.59	0.000307368	ATP-dependent permease PDR12 OS=Saccharomyces cerevisiae (strain ATCC 204508 / S288c) GN=PDR12 PE=1 SV=1	177239	106200	1.66893
YP225_YEAST	5	4	166.91	0.00142968	UPF0368 protein YPL225W OS=Saccharomyces cerevisiae (strain ATCC 204508 / S288c) GN=YPL225W PE=1 SV=1	87274.5	52456.5	1.66375
GET1_YEAS1	3	3	239.2	0.00211942	Golgi to ER traffic protein 1 OS=Saccharomyces cerevisiae (strain RM11-1a) GN=GET1 PE=3 SV=1	48848.7	29416.5	1.66059
HXT6_YEAST	8	5	648.98	0.000908792	High-affinity hexose transporter HXT6 OS=Saccharomyces cerevisiae (strain ATCC 204508 / S288c) GN=HXT6 PE=1 SV=2	1.03555e+06	625379	1.65588
UTP10_YEAST	10	6	536.17	0.00692934	U3 small nucleolar RNA-associated protein 10 OS=Saccharomyces cerevisiae (strain ATCC 204508 / S288c) GN=UTP10 PE=1 SV=1	77627.8	47299.1	1.64121
NCE2_YEAST	6	6	623.82	2.66235e-05	Non-classical export protein 2 OS=Saccharomyces cerevisiae (strain ATCC 204508 / S288c) GN=NCE102 PE=1 SV=1	1.55378e+06	949050	1.6372
EIF3B_YEAST	6	5	231.67	0.00985111	Eukaryotic translation initiation factor 3 subunit B OS=Saccharomyces cerevisiae (strain ATCC 204508 / S288c) GN=PRT1 PE=1 SV=1	96684.4	59121.9	1.63534
HSP76_YEAST	29	2	2312.84	0.000304594	Heat shock protein SSB2 OS=Saccharomyces cerevisiae (strain ATCC 204508 / S288c) GN=SSB2 PE=1 SV=2	306264	188851	1.62172
MYO3_YEAST	3	2	42.88	0.000996309	Myosin-3 OS=Saccharomyces cerevisiae (strain ATCC 204508 / S288c) GN=MYO3 PE=1 SV=3	41131.2	25430.1	1.61742
OST1_YEAST	5	3	358.07	0.000930513	Dolichyl-diphosphooligosaccharide--protein glycosyltransferase subunit 1 OS=Saccharomyces cerevisiae (strain ATCC 204508 / S288c) GN=OST1 PE=1 SV=1	368789	228418	1.61453
IF5_YEAST	5	3	147.04	0.000323562	Eukaryotic translation initiation factor 5 OS=Saccharomyces cerevisiae (strain ATCC 204508 / S288c) GN=TIF5 PE=1 SV=1	270727	167785	1.61354
LCF4_YEAST	5	5	234.83	0.00730182	Long-chain-fatty-acid--CoA ligase 4 OS=Saccharomyces cerevisiae (strain ATCC 204508 / S288c) GN=FAA4 PE=1 SV=1	148236	92389.7	1.60447
STE14_YEAST	1	1	31.78	0.00181527	Protein-S-isoprenylcysteine O-methyltransferase OS=Saccharomyces cerevisiae (strain ATCC 204508 / S288c) GN=STE14 PE=1 SV=1	18528.7	11586.8	1.59912
BDH1_YEAST	3	2	78.6	0.00766019	Diacetyl reductase [(R)-acetoin forming] OS=Saccharomyces cerevisiae (strain ATCC 204508 / S288c) GN=BDH1 PE=1 SV=1	16715.9	10483.4	1.59452
ARF1_YEAST	11	2	970.82	0.00613532	ADP-ribosylation factor 1 OS=Saccharomyces cerevisiae (strain ATCC 204508 / S288c) GN=ARF1 PE=1 SV=3	363371	228372	1.59114
YL413_YEAST	4	3	210.86	0.00612685	Cell membrane protein YLR413W OS=Saccharomyces cerevisiae (strain ATCC 204508 / S288c) GN=YLR413W PE=1 SV=1	50049.5	31526.5	1.58754
ERG4_YEAST	7	5	209.13	2.68046e-05	Delta(24(24(1)))-sterol reductase OS=Saccharomyces cerevisiae (strain ATCC 204508 / S288c) GN=ERG4 PE=1 SV=2	498478	314742	1.58377
ELO3_YEAST	6	4	358.64	0.00628892	Elongation of fatty acids protein 3 OS=Saccharomyces cerevisiae (strain ATCC 204508 / S288c) GN=SUR4 PE=1 SV=1	1.37987e+06	872939	1.58072
MAK21_YEAST	5	3	117.87	0.00167996	Ribosome biogenesis protein MAK21 OS=Saccharomyces cerevisiae (strain ATCC 204508 / S288c) GN=MAK21 PE=1 SV=1	131129	84513.7	1.55157
ARPC2_YEAST	5	5	218.26	0.00627004	Actin-related protein 2/3 complex subunit 2 OS=Saccharomyces cerevisiae (strain ATCC 204508 / S288c) GN=ARC35 PE=1 SV=1	54754	35720.8	1.53283
THDH_YEAST	9	5	534.51	0.00140193	Threonine dehydratase, mitochondrial OS=Saccharomyces cerevisiae (strain ATCC 204508 / S288c) GN=ILV1 PE=1 SV=2	174704	114537	1.52531
YET3_YEAST	5	3	221.26	0.000157225	Endoplasmic reticulum transmembrane protein 3 OS=Saccharomyces cerevisiae (strain ATCC 204508 / S288c) GN=YET3 PE=1 SV=1	89892	59005.1	1.52346
ERG2_YEAST	5	5	299.17	0.000757057	C-8 sterol isomerase OS=Saccharomyces cerevisiae (strain ATCC 204508 / S288c) GN=ERG2 PE=1 SV=1	258987	170418	1.51971
PMT2_YEAST	15	12	961.95	0.00169178	Dolichyl-phosphate-mannose--protein mannosyltransferase 2 OS=Saccharomyces cerevisiae (strain ATCC 204508 / S288c) GN=PMT2 PE=1 SV=2	473838	311924	1.51908
XPO1_YEAST	15	12	772.19	0.00220693	Exportin-1 OS=Saccharomyces cerevisiae (strain ATCC 204508 / S288c) GN=CRM1 PE=1 SV=1	648698	427286	1.51818
ADT2_YEAST	22	13	2054.38	0.00242306	ADP,ATP carrier protein 2 OS=Saccharomyces cerevisiae (strain ATCC 204508 / S288c) GN=PET9 PE=1 SV=2	5.73601e+06	3.79634e+06	1.51093
2AAA_YEAST	7	7	506.53	0.00764438	Protein phosphatase PP2A regulatory subunit A OS=Saccharomyces cerevisiae (strain ATCC 204508 / S288c) GN=TPD3 PE=1 SV=3	178907	119878	1.49242
HSP7F_YEAST	14	5	861.18	0.00609565	Heat shock protein homolog SSE1 OS=Saccharomyces cerevisiae (strain ATCC 204508 / S288c) GN=SSE1 PE=1 SV=4	130910	87814.7	1.49075
RIR2_YEAST	10	6	444.07	0.00140025	Ribonucleoside-diphosphate reductase small chain 1 OS=Saccharomyces cerevisiae (strain ATCC 204508 / S288c) GN=RNR2 PE=1 SV=2	133551	90871.1	1.46968
RNA1_YEAST	4	3	126.57	0.000595955	Ran GTPase-activating protein 1 OS=Saccharomyces cerevisiae (strain ATCC 204508 / S288c) GN=RNA1 PE=1 SV=2	49080.7	33462.8	1.46672
LCF1_YEAST	8	5	359.52	0.000150105	Long-chain-fatty-acid--CoA ligase 1 OS=Saccharomyces cerevisiae (strain ATCC 204508 / S288c) GN=FAA1 PE=1 SV=1	212645	145358	1.4629
PSS_YEAST	3	2	147.94	4.47119e-05	CDP-diacylglycerol--serine O-phosphatidyltransferase OS=Saccharomyces cerevisiae (strain ATCC 204508 / S288c) GN=CHO1 PE=1 SV=3	132409	90843	1.45756
RL26A_YEAST	9	1	593.97	0.00335129	60S ribosomal protein L26-A OS=Saccharomyces cerevisiae (strain ATCC 204508 / S288c) GN=RPL26A PE=1 SV=3	88927	125421	0.709026
YG11A_YEAST	15	1	987.93	0.00232388	Transposon Ty1-GR1 Gag polyprotein OS=Saccharomyces cerevisiae (strain ATCC 204508 / S288c) GN=TY1A-GR1 PE=2 SV=1	74177.2	104862	0.707378
MON2_YEAST	6	3	119.26	0.000342981	Protein MON2 OS=Saccharomyces cerevisiae (strain ATCC 204508 / S288c) GN=MON2 PE=1 SV=1	96295.8	137032	0.702726
RS29A_YEAST	2	1	95.65	0.00538626	40S ribosomal protein S29-A OS=Saccharomyces cerevisiae (strain ATCC 204508 / S288c) GN=RPS29A PE=1 SV=3	14033.6	20003.3	0.701564
GLYC_YEAST	24	20	1314.69	6.76386e-05	Serine hydroxymethyltransferase, cytosolic OS=Saccharomyces cerevisiae (strain ATCC 204508 / S288c) GN=SHM2 PE=1 SV=2	1.851e+06	2.65189e+06	0.697991
EXO1_YEAST	2	1	42.28	0.00560273	Exodeoxyribonuclease 1 OS=Saccharomyces cerevisiae (strain ATCC 204508 / S288c) GN=EXO1 PE=1 SV=2	49363.5	72025.1	0.685365
VATE_YEAST	9	7	485.01	0.000250099	V-type proton ATPase subunit E OS=Saccharomyces cerevisiae (strain ATCC 204508 / S288c) GN=VMA4 PE=1 SV=4	224568	329102	0.682367
RS7B_YEAST	7	3	437.12	0.000268477	40S ribosomal protein S7-B OS=Saccharomyces cerevisiae (strain ATCC 204508 / S288c) GN=RPS7B PE=1 SV=1	568877	839783	0.67741
TCB2_YEAST	5	4	162.13	0.00273475	Tricalbin-2 OS=Saccharomyces cerevisiae (strain ATCC 204508 / S288c) GN=TCB2 PE=1 SV=1	83232.7	123675	0.672995
ALG9_YEAST	3	2	127.18	0.00312591	Probable mannosyltransferase ALG9 OS=Saccharomyces cerevisiae (strain ATCC 204508 / S288c) GN=ALG9 PE=1 SV=1	52105.7	77439.2	0.67286
YD514_YEAST	4	4	59.37	0.00307437	Uncharacterized protein YDR514C OS=Saccharomyces cerevisiae (strain ATCC 204508 / S288c) GN=YDR514C PE=1 SV=1	93275.3	138723	0.672388
RS19A_YEAST	7	5	662.42	2.14183e-05	40S ribosomal protein S19-A OS=Saccharomyces cerevisiae (strain ATCC 204508 / S288c) GN=RPS19A PE=1 SV=2	1.98756e+06	2.96869e+06	0.669506
NCPR_YEAST	7	6	370.28	0.000167247	NADPH--cytochrome P450 reductase OS=Saccharomyces cerevisiae (strain ATCC 204508 / S288c) GN=NCP1 PE=1 SV=3	171299	257416	0.665455
RL22A_YEAST	2	2	188.46	2.0954e-06	60S ribosomal protein L22-A OS=Saccharomyces cerevisiae (strain ATCC 204508 / S288c) GN=RPL22A PE=1 SV=3	690826	1.04073e+06	0.663789
ASSY_YEAST	1	1	47.02	0.00186608	Argininosuccinate synthase OS=Saccharomyces cerevisiae (strain ATCC 204508 / S288c) GN=ARG1 PE=1 SV=2	77082.2	116345	0.662533
RL25_YEAST	6	5	467.89	8.27638e-05	60S ribosomal protein L25 OS=Saccharomyces cerevisiae (strain ATCC 204508 / S288c) GN=RPL25 PE=1 SV=4	1.45323e+06	2.19884e+06	0.660906
HMO1_YEAST	2	1	133.91	0.00224099	High mobility group protein 1 OS=Saccharomyces cerevisiae (strain ATCC 204508 / S288c) GN=HMO1 PE=1 SV=1	92083	139486	0.660158
ADH3_YEAST	5	2	161.74	0.00326126	Alcohol dehydrogenase 3, mitochondrial OS=Saccharomyces cerevisiae (strain ATCC 204508 / S288c) GN=ADH3 PE=1 SV=2	21900.8	33851.4	0.646968
SLY41_YEAST	1	1	15.75	0.00479252	Uncharacterized transporter SLY41 OS=Saccharomyces cerevisiae (strain ATCC 204508 / S288c) GN=SLY41 PE=1 SV=2	4867.24	7690.66	0.632876
RS12_YEAST	7	7	566.49	0.000124625	40S ribosomal protein S12 OS=Saccharomyces cerevisiae (strain ATCC 204508 / S288c) GN=RPS12 PE=1 SV=1	813346	1.28544e+06	0.632737
IF4F1_YEAST	5	2	236.88	0.0085714	Eukaryotic initiation factor 4F subunit p150 OS=Saccharomyces cerevisiae (strain ATCC 204508 / S288c) GN=TIF4631 PE=1 SV=2	11625.3	18393.3	0.63204
RL13B_YEAST	7	4	382.52	1.33705e-06	60S ribosomal protein L13-B OS=Saccharomyces cerevisiae (strain ATCC 204508 / S288c) GN=RPL13B PE=1 SV=1	1.31283e+06	2.08188e+06	0.630598
YD121_YEAST	2	2	124.84	0.00235724	Uncharacterized protein YDL121C OS=Saccharomyces cerevisiae (strain ATCC 204508 / S288c) GN=YDL121C PE=1 SV=1	8327.3	13209.4	0.630406
RS6_YEAST	12	9	1033.8	7.49575e-05	40S ribosomal protein S6 OS=Saccharomyces cerevisiae (strain ATCC 204508 / S288c) GN=RPS6A PE=1 SV=1	3.39051e+06	5.47366e+06	0.619423
HOSM_YEAST	27	5	1981.54	0.000494726	Homocitrate synthase, mitochondrial OS=Saccharomyces cerevisiae (strain ATCC 204508 / S288c) GN=LYS21 PE=1 SV=1	580717	944292	0.614976
YBT1_YEAST	20	13	820.09	0.00263863	ATP-dependent bile acid permease OS=Saccharomyces cerevisiae (strain ATCC 204508 / S288c) GN=YBT1 PE=1 SV=2	331091	541033	0.611962
RS28A_YEAST	4	3	234.5	0.000601298	40S ribosomal protein S28-A OS=Saccharomyces cerevisiae (strain ATCC 204508 / S288c) GN=RPS28A PE=1 SV=1	559395	918086	0.609306
RL6B_YEAST	8	2	615.4	0.000238648	60S ribosomal protein L6-B OS=Saccharomyces cerevisiae (strain ATCC 204508 / S288c) GN=RPL6B PE=1 SV=4	338677	564758	0.599685
YRA1_YEAST	5	4	215.06	0.00097341	RNA annealing protein YRA1 OS=Saccharomyces cerevisiae (strain ATCC 204508 / S288c) GN=YRA1 PE=1 SV=2	106664	181958	0.586203
TSR1_YEAST	1	1	54.01	0.0010227	Ribosome biogenesis protein TSR1 OS=Saccharomyces cerevisiae (strain ATCC 204508 / S288c) GN=TSR1 PE=1 SV=1	479841	827085	0.580159
NOP3_YEAST	3	3	105.58	1.32391e-05	Nucleolar protein 3 OS=Saccharomyces cerevisiae (strain ATCC 204508 / S288c) GN=NPL3 PE=1 SV=1	234419	406201	0.5771
RS26A_YEAST	4	4	252.57	0.000158064	40S ribosomal protein S26-A OS=Saccharomyces cerevisiae (strain ATCC 204508 / S288c) GN=RPS26A PE=1 SV=1	694725	1.20529e+06	0.576396
DLD1_YEAST	7	6	236.45	0.000718582	D-lactate dehydrogenase [cytochrome] 1, mitochondrial OS=Saccharomyces cerevisiae (strain ATCC 204508 / S288c) GN=DLD1 PE=1 SV=2	98539.9	174446	0.564875
YJ12A_YEAST	15	1	987.19	0.000850405	Transposon Ty1-JR2 Gag polyprotein OS=Saccharomyces cerevisiae (strain ATCC 204508 / S288c) GN=TY1A-JR2 PE=1 SV=1	20635.1	36561	0.564403
ACON_YEAST	9	7	323.61	0.00281437	Aconitate hydratase, mitochondrial OS=Saccharomyces cerevisiae (strain ATCC 204508 / S288c) GN=ACO1 PE=1 SV=2	49537.1	89317.9	0.554616
HIS8_YEAST	7	5	377.44	0.00451019	Histidinol-phosphate aminotransferase OS=Saccharomyces cerevisiae (strain ATCC 204508 / S288c) GN=HIS5 PE=1 SV=2	61645.1	111441	0.553165
COS5_YEAST	2	1	46.86	0.000985832	Protein COS5 OS=Saccharomyces cerevisiae (strain ATCC 204508 / S288c) GN=COS5 PE=1 SV=1	44703.5	83072.3	0.538128
HFA1_YEAST	7	3	361.34	0.00448912	Acetyl-CoA carboxylase, mitochondrial OS=Saccharomyces cerevisiae (strain ATCC 204508 / S288c) GN=HFA1 PE=1 SV=2	257159	521577	0.493042
TRPE_YEAST	2	1	120.3	0.00790325	Anthranilate synthase component 1 OS=Saccharomyces cerevisiae (strain ATCC 204508 / S288c) GN=TRP2 PE=1 SV=4	59243.4	122669	0.482955
RLA4_YEAST	5	5	476.84	0.000168403	60S acidic ribosomal protein P2-beta OS=Saccharomyces cerevisiae (strain ATCC 204508 / S288c) GN=RPP2B PE=1 SV=2	781188	1.64251e+06	0.475607
6PGD1_YEAST	7	4	611.86	1.20515e-05	6-phosphogluconate dehydrogenase, decarboxylating 1 OS=Saccharomyces cerevisiae (strain ATCC 204508 / S288c) GN=GND1 PE=1 SV=1	119361	250996	0.475551
ATC3_YEAST	4	3	79.39	0.000144937	Probable phospholipid-transporting ATPase DRS2 OS=Saccharomyces cerevisiae (strain ATCC 204508 / S288c) GN=DRS2 PE=1 SV=1	97168	208424	0.466203
STM1_YEAST	6	6	364.88	1.90525e-05	Suppressor protein STM1 OS=Saccharomyces cerevisiae (strain ATCC 204508 / S288c) GN=STM1 PE=1 SV=3	684352	1.47209e+06	0.464885
NOG1_YEAST	7	4	215.4	0.000253231	Nucleolar GTP-binding protein 1 OS=Saccharomyces cerevisiae (strain ATCC 204508 / S288c) GN=NOG1 PE=1 SV=1	99420.2	216916	0.458335
SYIC_YEAST	3	3	163.63	0.000184108	Isoleucyl-tRNA synthetase, cytoplasmic OS=Saccharomyces cerevisiae (strain ATCC 204508 / S288c) GN=ILS1 PE=1 SV=1	170630	374803	0.455252
YHU6_YEAST	1	1	31.11	0.00600281	Uncharacterized protein YHR146W OS=Saccharomyces cerevisiae (strain ATCC 204508 / S288c) GN=YHR146W PE=1 SV=1	6359.79	14163.4	0.449031
NOP4_YEAST	1	1	20.43	0.00181954	Nucleolar protein 4 OS=Saccharomyces cerevisiae (strain ATCC 204508 / S288c) GN=NOP4 PE=1 SV=1	11123.3	25354.3	0.438715
SPT5_YEAST	2	2	94.87	2.50137e-05	Transcription elongation factor SPT5 OS=Saccharomyces cerevisiae (strain ATCC 204508 / S288c) GN=SPT5 PE=1 SV=1	94642.6	218085	0.43397
IMDH4_YEAST	3	1	130.8	0.00932408	Probable inosine-5'-monophosphate dehydrogenase IMD4 OS=Saccharomyces cerevisiae (strain ATCC 204508 / S288c) GN=IMD4 PE=1 SV=1	9269.15	21943.3	0.422414
IDHP_YEAST	11	6	604.18	0.00470691	Isocitrate dehydrogenase [NADP], mitochondrial OS=Saccharomyces cerevisiae (strain ATCC 204508 / S288c) GN=IDP1 PE=1 SV=1	30354.2	72203.2	0.420399
NU192_YEAST	8	4	358.6	0.00050901	Nucleoporin NUP192 OS=Saccharomyces cerevisiae (strain ATCC 204508 / S288c) GN=NUP192 PE=1 SV=1	72395.9	174360	0.415208
CCR4_YEAST	4	4	100.68	0.00111018	Glucose-repressible alcohol dehydrogenase transcriptional effector OS=Saccharomyces cerevisiae (strain ATCC 204508 / S288c) GN=CCR4 PE=1 SV=2	84021.4	202778	0.414353
SYDM_YEAST	1	1	17.4	0.00231553	Aspartyl-tRNA synthetase, mitochondrial OS=Saccharomyces cerevisiae (strain ATCC 204508 / S288c) GN=MSD1 PE=1 SV=1	29898.7	73325.8	0.407752
TIM44_YEAST	3	3	74.4	0.000499074	Mitochondrial import inner membrane translocase subunit TIM44 OS=Saccharomyces cerevisiae (strain ATCC 204508 / S288c) GN=TIM44 PE=1 SV=1	41790.4	102960	0.405891
YIJ2_YEAST	4	1	38.08	2.30967e-05	Uncharacterized protein YIL092W OS=Saccharomyces cerevisiae (strain ATCC 204508 / S288c) GN=YIL092W PE=1 SV=1	9767.21	24071.2	0.405763
SKM1_YEAST	3	1	56.68	0.00129928	Serine/threonine-protein kinase SKM1 OS=Saccharomyces cerevisiae (strain ATCC 204508 / S288c) GN=SKM1 PE=1 SV=1	5420.4	13721.3	0.395036
YL419_YEAST	5	2	113.28	0.000165844	Putative ATP-dependent RNA helicase YLR419W OS=Saccharomyces cerevisiae (strain ATCC 204508 / S288c) GN=YLR419W PE=1 SV=1	70255.8	177879	0.394963
MTNB_YEAS7	1	1	16.63	0.00111121	Methylthioribulose-1-phosphate dehydratase OS=Saccharomyces cerevisiae (strain YJM789) GN=MDE1 PE=3 SV=1	41310.8	105041	0.393283
CHD1_YEAST	8	1	129.44	9.68117e-05	Chromo domain-containing protein 1 OS=Saccharomyces cerevisiae (strain ATCC 204508 / S288c) GN=CHD1 PE=1 SV=1	49796.9	127321	0.391113
KIC1_YEAST	4	1	61.16	0.00010819	Serine/threonine-protein kinase KIC1 OS=Saccharomyces cerevisiae (strain ATCC 204508 / S288c) GN=KIC1 PE=1 SV=1	33096.5	84741.7	0.390558
YRB2_YEAST	3	2	102.88	5.52487e-05	Ran-specific GTPase-activating protein 2 OS=Saccharomyces cerevisiae (strain ATCC 204508 / S288c) GN=YRB2 PE=1 SV=1	3143.81	8056.78	0.390206
TPO4_YEAST	3	2	130.73	0.000552231	Polyamine transporter 4 OS=Saccharomyces cerevisiae (strain ATCC 204508 / S288c) GN=TPO4 PE=1 SV=1	33943.3	87801.9	0.386589
KA120_YEAST	5	1	78.67	0.000257932	Importin beta-like protein KAP120 OS=Saccharomyces cerevisiae (strain ATCC 204508 / S288c) GN=KAP120 PE=1 SV=1	2260.74	5958.5	0.379414
ATR_YEAST	8	2	131.17	0.000446738	Serine/threonine-protein kinase MEC1 OS=Saccharomyces cerevisiae (strain ATCC 204508 / S288c) GN=MEC1 PE=1 SV=1	16940	45762.6	0.37017
MSH4_YEAST	7	3	107.57	7.56645e-06	MutS protein homolog 4 OS=Saccharomyces cerevisiae (strain ATCC 204508 / S288c) GN=MSH4 PE=1 SV=2	68251.3	185768	0.367401
NDH1_YEAST	9	7	504.93	1.99089e-07	External NADH-ubiquinone oxidoreductase 1, mitochondrial OS=Saccharomyces cerevisiae (strain ATCC 204508 / S288c) GN=NDE1 PE=1 SV=1	289540	791149	0.365974
MCM3_YEAST	2	1	48.99	0.000278891	DNA replication licensing factor MCM3 OS=Saccharomyces cerevisiae (strain ATCC 204508 / S288c) GN=MCM3 PE=1 SV=1	3784.1	10373.7	0.364779
HEK2_YEAS7	4	2	126.53	0.00305823	Heterogeneous nuclear rnp K-like protein 2 OS=Saccharomyces cerevisiae (strain YJM789) GN=HEK2 PE=3 SV=1	22403.6	66588.6	0.336448
YM17_YEAST	2	2	29.35	0.000338184	Uncharacterized protein YMR134W OS=Saccharomyces cerevisiae (strain ATCC 204508 / S288c) GN=YMR134W PE=1 SV=1	15813.6	47235.3	0.334784
DOA10_YEAST	3	2	60.27	5.67284e-05	ERAD-associated E3 ubiquitin-protein ligase DOA10 OS=Saccharomyces cerevisiae (strain ATCC 204508 / S288c) GN=SSM4 PE=1 SV=1	18128.8	56190.6	0.32263
ITT1_YEAST	2	1	46.88	0.00473117	Translation termination inhibitor protein ITT1 OS=Saccharomyces cerevisiae (strain ATCC 204508 / S288c) GN=ITT1 PE=1 SV=1	33929.8	107122	0.31674
SLT11_YEAST	2	1	35.78	7.33911e-05	Pre-mRNA-splicing factor SLT11 OS=Saccharomyces cerevisiae (strain ATCC 204508 / S288c) GN=ECM2 PE=1 SV=1	4615.25	14729.3	0.313337
HSP77_YEAST	9	5	504.72	0.00174693	Heat shock protein SSC1, mitochondrial OS=Saccharomyces cerevisiae (strain ATCC 204508 / S288c) GN=SSC1 PE=1 SV=1	158568	507480	0.312461
GEA2_YEAST	5	3	211.82	0.000171714	ARF guanine-nucleotide exchange factor 2 OS=Saccharomyces cerevisiae (strain ATCC 204508 / S288c) GN=GEA2 PE=1 SV=1	13981.9	44799.7	0.312099
YNX4_YEAST	2	1	37.79	0.000501835	Uncharacterized globin-like protein YNL234W OS=Saccharomyces cerevisiae (strain ATCC 204508 / S288c) GN=YNL234W PE=1 SV=1	38151.2	124785	0.305735
PLM2_YEAST	2	1	35.29	0.00011721	Protein PLM2 OS=Saccharomyces cerevisiae (strain ATCC 204508 / S288c) GN=PLM2 PE=1 SV=1	92976.2	323388	0.287507
RRP14_YEAST	3	3	62.75	2.60535e-06	Ribosomal RNA-processing protein 14 OS=Saccharomyces cerevisiae (strain ATCC 204508 / S288c) GN=RRP14 PE=1 SV=1	281935	986331	0.285842
YDL63_YEAST	3	2	133.74	8.22456e-05	Uncharacterized protein YDL063C OS=Saccharomyces cerevisiae (strain ATCC 204508 / S288c) GN=YDL063C PE=1 SV=1	15327	53631.6	0.285782
MALX2_YEAST	3	1	56.29	7.0758e-05	Oligo-1,6-glucosidase IMA3 OS=Saccharomyces cerevisiae (strain ATCC 204508 / S288c) GN=IMA3 PE=1 SV=1	9797.65	34753.3	0.28192
SPO14_YEAST	2	1	37.93	6.43749e-06	Phospholipase D1 OS=Saccharomyces cerevisiae (strain ATCC 204508 / S288c) GN=SPO14 PE=1 SV=3	57166.5	204506	0.279534
ORC1_YEAST	4	1	70.1	0.000663417	Origin recognition complex subunit 1 OS=Saccharomyces cerevisiae (strain ATCC 204508 / S288c) GN=ORC1 PE=1 SV=1	8270.73	30480.7	0.271343
FOX2_YEAST	1	1	16.57	1.64197e-05	Peroxisomal hydratase-dehydrogenase-epimerase OS=Saccharomyces cerevisiae (strain ATCC 204508 / S288c) GN=FOX2 PE=1 SV=1	67539.4	258652	0.261121
YBS4_YEAST	3	2	56.12	0.00162515	Uncharacterized zinc metalloprotease YBR074W OS=Saccharomyces cerevisiae (strain ATCC 204508 / S288c) GN=YBR074W/YBR075W PE=1 SV=2	146867	587970	0.249786
G4P1_YEAST	6	6	227.35	2.43923e-06	GU4 nucleic-binding protein 1 OS=Saccharomyces cerevisiae (strain ATCC 204508 / S288c) GN=ARC1 PE=1 SV=2	99141.8	397093	0.249669
TGL3_YEAST	1	1	47	5.07203e-05	Lipase 3 OS=Saccharomyces cerevisiae (strain ATCC 204508 / S288c) GN=TGL3 PE=1 SV=2	49353.3	206434	0.239076
HSP7E_YEAST	5	1	209.05	0.00492394	Heat shock protein SSC3, mitochondrial OS=Saccharomyces cerevisiae (strain ATCC 204508 / S288c) GN=ECM10 PE=1 SV=1	4249.99	18696.8	0.227311
LCB4_YEAST	3	1	44.3	0.00218489	Sphingoid long chain base kinase 4 OS=Saccharomyces cerevisiae (strain ATCC 204508 / S288c) GN=LCB4 PE=1 SV=1	11994.8	54953	0.218273
RTC4_YEAST	5	1	67.55	0.00045505	Restriction of telomere capping protein 4 OS=Saccharomyces cerevisiae (strain ATCC 204508 / S288c) GN=RTC4 PE=1 SV=1	77578	373133	0.20791
RM40_YEAST	2	2	25.15	6.00107e-05	54S ribosomal protein L40, mitochondrial OS=Saccharomyces cerevisiae (strain ATCC 204508 / S288c) GN=MRPL40 PE=1 SV=2	49906.2	245358	0.203402
RPB2_YEAST	2	2	91.27	3.74223e-06	DNA-directed RNA polymerase II subunit RPB2 OS=Saccharomyces cerevisiae (strain ATCC 204508 / S288c) GN=RPB2 PE=1 SV=2	14299.2	79080.2	0.180819
RRP3_YEAS7	3	2	113.4	0.000838253	ATP-dependent rRNA helicase RRP3 OS=Saccharomyces cerevisiae (strain YJM789) GN=RRP3 PE=3 SV=1	37202.8	211639	0.175784
YP199_YEAST	3	1	65.71	0.000191298	Smr domain-containing protein YPL199C OS=Saccharomyces cerevisiae (strain ATCC 204508 / S288c) GN=YPL199C PE=1 SV=1	24064.7	139597	0.172387
SP381_YEAST	3	1	50.96	0.000193753	Pre-mRNA-splicing factor SPP381 OS=Saccharomyces cerevisiae (strain ATCC 204508 / S288c) GN=SPP381 PE=1 SV=1	19299.6	113589	0.169908
HSP60_YEAST	4	3	141.5	1.49013e-06	Heat shock protein 60, mitochondrial OS=Saccharomyces cerevisiae (strain ATCC 204508 / S288c) GN=HSP60 PE=1 SV=1	7897.44	47824.6	0.165133
LST4_YEAS7	2	1	55.03	9.59771e-06	Protein LST4 OS=Saccharomyces cerevisiae (strain YJM789) GN=LST4 PE=3 SV=1	132516	803760	0.16487
STE2_YEAST	2	2	44.16	3.05126e-06	Pheromone alpha factor receptor OS=Saccharomyces cerevisiae (strain ATCC 204508 / S288c) GN=STE2 PE=1 SV=1	60852.3	379519	0.16034
ROK1_YEAS7	4	2	151.3	0.00530888	ATP-dependent RNA helicase ROK1 OS=Saccharomyces cerevisiae (strain YJM789) GN=ROK1 PE=3 SV=1	9314.34	58996.2	0.15788
PMS1_YEAST	3	1	47.62	0.000455257	DNA mismatch repair protein PMS1 OS=Saccharomyces cerevisiae (strain ATCC 204508 / S288c) GN=PMS1 PE=1 SV=3	8586.53	54631.8	0.157171
BFR1_YEAST	4	3	115.74	2.69649e-06	Nuclear segregation protein BFR1 OS=Saccharomyces cerevisiae (strain ATCC 204508 / S288c) GN=BFR1 PE=1 SV=1	214321	1.39903e+06	0.153192
VPS70_YEAST	2	1	40.25	0.000293974	Vacuolar protein sorting-associated protein 70 OS=Saccharomyces cerevisiae (strain ATCC 204508 / S288c) GN=VPS70 PE=1 SV=1	2969.85	19732.1	0.150509
TKT1_YEAST	3	2	99.5	5.97763e-06	Transketolase 1 OS=Saccharomyces cerevisiae (strain ATCC 204508 / S288c) GN=TKL1 PE=1 SV=4	19592	132886	0.147435
MPC54_YEAST	1	1	11.19	0.000397899	Meiotic plaque component protein 54 OS=Saccharomyces cerevisiae (strain ATCC 204508 / S288c) GN=MPC54 PE=1 SV=1	23779.3	161496	0.147244
SET1_YEAST	5	1	62.5	0.00405628	Histone-lysine N-methyltransferase, H3 lysine-4 specific OS=Saccharomyces cerevisiae (strain ATCC 204508 / S288c) GN=SET1 PE=1 SV=1	5183.43	35219	0.147177
DBP9_YEAS7	2	1	32.94	1.12798e-06	ATP-dependent RNA helicase DBP9 OS=Saccharomyces cerevisiae (strain YJM789) GN=DBP9 PE=3 SV=1	69488.5	475270	0.146209
SIZ1_YEAST	1	1	22.36	0.000666474	E3 SUMO-protein ligase SIZ1 OS=Saccharomyces cerevisiae (strain ATCC 204508 / S288c) GN=SIZ1 PE=1 SV=1	23435.4	160306	0.146191
SAS10_YEAST	2	1	39.34	0.000601971	Something about silencing protein 10 OS=Saccharomyces cerevisiae (strain ATCC 204508 / S288c) GN=SAS10 PE=1 SV=1	21820.4	160871	0.135639
CSK21_YEAST	2	2	55.14	1.94816e-05	Casein kinase II subunit alpha OS=Saccharomyces cerevisiae (strain ATCC 204508 / S288c) GN=CKA1 PE=1 SV=1	58448.9	434778	0.134434
WDR6_YEAST	2	1	35.19	4.59086e-05	Regulator of Ty1 transposition protein 10 OS=Saccharomyces cerevisiae (strain ATCC 204508 / S288c) GN=RTT10 PE=1 SV=1	24921.8	185654	0.134238
MCM4_YEAST	2	2	52.61	0.000143287	DNA replication licensing factor MCM4 OS=Saccharomyces cerevisiae (strain ATCC 204508 / S288c) GN=MCM4 PE=1 SV=2	9312.97	72591.4	0.128293
PEX11_YEAST	3	2	44.97	2.79883e-05	Peroxisomal membrane protein PMP27 OS=Saccharomyces cerevisiae (strain ATCC 204508 / S288c) GN=PEX11 PE=1 SV=2	10167.2	82558.8	0.12315
MDN1_YEAST	17	6	349.77	7.01879e-08	Midasin OS=Saccharomyces cerevisiae (strain ATCC 204508 / S288c) GN=MDN1 PE=1 SV=1	476572	4.09176e+06	0.116471
CSF1_YEAST	1	1	18.71	2.11043e-08	Protein CSF1 OS=Saccharomyces cerevisiae (strain ATCC 204508 / S288c) GN=CSF1 PE=2 SV=1	16417	171307	0.0958338
TBS1_YEAST	4	1	71.22	0.000283707	Uncharacterized transcriptional regulatory protein TBS1 OS=Saccharomyces cerevisiae (strain ATCC 204508 / S288c) GN=TBS1 PE=1 SV=1	5818.95	70439.6	0.0826091
ACA1_YEAST	1	1	32.34	0.000831935	ATF/CREB activator 1 OS=Saccharomyces cerevisiae (strain ATCC 204508 / S288c) GN=ACA1 PE=1 SV=1	7911.43	97094.3	0.0814819
YL001_YEAST	2	1	38.07	2.65596e-05	FAS1 domain-containing protein YLR001C OS=Saccharomyces cerevisiae (strain ATCC 204508 / S288c) GN=YLR001C PE=1 SV=1	3265.35	41655.5	0.0783893
SPB1_YEAST	2	1	33.16	1.8162e-05	AdoMet-dependent rRNA methyltransferase SPB1 OS=Saccharomyces cerevisiae (strain ATCC 204508 / S288c) GN=SPB1 PE=1 SV=2	6573.25	84408.3	0.0778744
IMDH3_YEAST	4	2	195.5	0.00152025	Probable inosine-5'-monophosphate dehydrogenase IMD3 OS=Saccharomyces cerevisiae (strain ATCC 204508 / S288c) GN=IMD3 PE=1 SV=1	4714.47	63475.5	0.0742723
MMS22_YEAST	2	1	38.28	1.11977e-06	Methyl methanesulfonate-sensitivity protein 22 OS=Saccharomyces cerevisiae (strain ATCC 204508 / S288c) GN=MMS22 PE=1 SV=1	8420.6	119047	0.0707332
TRA1_YEAST	7	1	93.62	0.00055711	Transcription-associated protein 1 OS=Saccharomyces cerevisiae (strain ATCC 204508 / S288c) GN=TRA1 PE=1 SV=1	5822.77	103472	0.056274
PAM1_YEAST	2	1	25.29	7.08467e-06	Protein PAM1 OS=Saccharomyces cerevisiae (strain ATCC 204508 / S288c) GN=PAM1 PE=1 SV=2	2479.41	57067.6	0.0434468
FAR11_YEAST	2	1	47.14	0.000890023	Factor arrest protein 11 OS=Saccharomyces cerevisiae (strain ATCC 204508 / S288c) GN=FAR11 PE=1 SV=1	2605.25	84340.3	0.0308897
RL27A_YEAST	8	1	633.85	1.8669e-05	60S ribosomal protein L27-A OS=Saccharomyces cerevisiae (strain ATCC 204508 / S288c) GN=RPL27A PE=1 SV=1	1095.14	97387.9	0.0112451
MSN5_YEAST	5	1	106.63	0.00112104	Protein MSN5 OS=Saccharomyces cerevisiae (strain ATCC 204508 / S288c) GN=MSN5 PE=1 SV=1	318.769	63557.2	0.00501546
BY4741 acetic acid vs Dhrk1 acetic acid
						BY4741 Acetic acid	Dhrk1 Acetic acid	BY4741/ Dhrk1
Accession	Peptide count	Peptides used for quantitation	Confidence score	Anova (p)*	Function	Average normalized abundance	Average normalized abundance
PMP3_YEAST	1	1	63.36	0.000415673	Plasma membrane proteolipid 3 OS=Saccharomyces cerevisiae (strain ATCC 204508 / S288c) GN=PMP3 PE=1 SV=1	17297.4	101.422	156.867
H3_YEAST	4	4	370.35	1.64e-05	Histone H3 OS=Saccharomyces cerevisiae (strain ATCC 204508 / S288c) GN=HHT1 PE=1 SV=2	2.10679e+06	121646	15.3362
GGA2_YEAST	2	2	140.13	0.00184389	ADP-ribosylation factor-binding protein GGA2 OS=Saccharomyces cerevisiae (strain ATCC 204508 / S288c) GN=GGA2 PE=1 SV=1	194738	20747.3	8.41481
HSP30_YEAST	2	2	43.38	1.07e-05	30 kDa heat shock protein OS=Saccharomyces cerevisiae (strain ATCC 204508 / S288c) GN=HSP30 PE=1 SV=1	56969.2	5990.58	8.21667
VPS20_YEAST	2	1	27.26	0.00287061	Vacuolar protein sorting-associated protein 20 OS=Saccharomyces cerevisiae (strain ATCC 204508 / S288c) GN=VPS20 PE=1 SV=3	85197.9	11906.3	6.13388
ALG5_YEAST	2	1	99.96	0.00128039	Dolichyl-phosphate beta-glucosyltransferase OS=Saccharomyces cerevisiae (strain ATCC 204508 / S288c) GN=ALG5 PE=1 SV=1	9788.59	1518.05	5.76165
PLR1_YEAST	2	1	58.24	0.00021603	Putative pyridoxal reductase OS=Saccharomyces cerevisiae (strain ATCC 204508 / S288c) GN=YPR127W PE=1 SV=1	14735.5	2399.74	5.40141
SODM_YEAST	1	1	21.78	0.00228094	Superoxide dismutase [Mn], mitochondrial OS=Saccharomyces cerevisiae (strain ATCC 204508 / S288c) GN=SOD2 PE=1 SV=1	2851.96	511.36	4.80226
GCN20_YEAST	5	2	69.12	0.000252865	Protein GCN20 OS=Saccharomyces cerevisiae (strain ATCC 204508 / S288c) GN=GCN20 PE=1 SV=1	15194.4	2813.63	4.75475
QCR1_YEAST	4	2	200.36	0.00389892	Cytochrome b-c1 complex subunit 1, mitochondrial OS=Saccharomyces cerevisiae (strain ATCC 204508 / S288c) GN=COR1 PE=1 SV=1	42058.6	8675.25	4.29791
NU188_YEAST	2	2	156.63	1.99e-05	Nucleoporin NUP188 OS=Saccharomyces cerevisiae (strain ATCC 204508 / S288c) GN=NUP188 PE=1 SV=1	32687.8	7721.06	3.7252
HXKB_YEAST	3	1	148.47	0.000235268	Hexokinase-2 OS=Saccharomyces cerevisiae (strain ATCC 204508 / S288c) GN=HXK2 PE=1 SV=4	18976.4	4873.73	3.44519
ILVB_YEAST	12	9	620.66	2.67e-06	Acetolactate synthase catalytic subunit, mitochondrial OS=Saccharomyces cerevisiae (strain ATCC 204508 / S288c) GN=ILV2 PE=1 SV=1	409636	113424	3.17436
TOP1_YEAST	1	1	47.48	0.00296814	DNA topoisomerase 1 OS=Saccharomyces cerevisiae (strain ATCC 204508 / S288c) GN=TOP1 PE=1 SV=2	5104.84	1501.11	3.02048
ARPC4_YEAST	2	2	121.79	0.000678459	Actin-related protein 2/3 complex subunit 4 OS=Saccharomyces cerevisiae (strain ATCC 204508 / S288c) GN=ARC19 PE=1 SV=2	25662.5	7940.95	2.84042
AIM37_YEAS1	1	1	17.44	0.000254795	Altered inheritance of mitochondria protein 37, mitochondrial OS=Saccharomyces cerevisiae (strain RM11-1a) GN=AIM37 PE=3 SV=1	6811.8	2129.41	2.83261
CHS6_YEAST	2	1	21.78	8.38e-05	Chitin biosynthesis protein CHS6 OS=Saccharomyces cerevisiae (strain ATCC 204508 / S288c) GN=CHS6 PE=1 SV=1	2215.59	693.153	2.75527
SFB3_YEAST	4	2	71.86	0.00102709	SED5-binding protein 3 OS=Saccharomyces cerevisiae (strain ATCC 204508 / S288c) GN=SFB3 PE=1 SV=1	54602.8	18342.7	2.64442
DOP1_YEAST	4	3	207.17	0.00213949	Protein dopey OS=Saccharomyces cerevisiae (strain ATCC 204508 / S288c) GN=DOP1 PE=1 SV=1	25068.6	8885.02	2.51811
NU157_YEAST	9	4	263.98	0.000265835	Nucleoporin NUP157 OS=Saccharomyces cerevisiae (strain ATCC 204508 / S288c) GN=NUP157 PE=1 SV=1	26738.3	9714.41	2.43571
ITR1_YEAST	5	5	303.87	5.73e-09	Myo-inositol transporter 1 OS=Saccharomyces cerevisiae (strain ATCC 204508 / S288c) GN=ITR1 PE=1 SV=2	264229	95356.6	2.42949
NMT_YEAST	3	2	144.37	8.08e-05	Glycylpeptide N-tetradecanoyltransferase OS=Saccharomyces cerevisiae (strain ATCC 204508 / S288c) GN=NMT1 PE=1 SV=1	23708.3	8864.99	2.34519
BEM2_YEAST	4	1	207.6	0.000202394	GTPase-activating protein BEM2/IPL2 OS=Saccharomyces cerevisiae (strain ATCC 204508 / S288c) GN=BEM2 PE=1 SV=1	11513.5	4434.66	2.2952
LONM_YEAST	1	1	32.71	0.000849889	Lon protease homolog, mitochondrial OS=Saccharomyces cerevisiae (strain ATCC 204508 / S288c) GN=PIM1 PE=1 SV=2	13685.4	5359.81	2.24697
NACB1_YEAS7	1	1	70.93	0.000331818	Nascent polypeptide-associated complex subunit beta-1 OS=Saccharomyces cerevisiae (strain YJM789) GN=EGD1 PE=3 SV=1	32747.3	13059.2	2.20226
CTR9_YEAST	6	2	101.7	7.85e-06	RNA polymerase-associated protein CTR9 OS=Saccharomyces cerevisiae (strain ATCC 204508 / S288c) GN=CTR9 PE=1 SV=2	217557	88748.8	2.15743
HXKA_YEAST	4	2	116.48	0.00268518	Hexokinase-1 OS=Saccharomyces cerevisiae (strain ATCC 204508 / S288c) GN=HXK1 PE=1 SV=2	7293.72	2989.35	2.14636
NYV1_YEAST	4	3	203.12	2.02e-05	Vacuolar v-SNARE NYV1 OS=Saccharomyces cerevisiae (strain ATCC 204508 / S288c) GN=NYV1 PE=1 SV=2	119504	50869.7	2.0804
IF4E_YEAST	6	5	370.58	0.000607996	Eukaryotic translation initiation factor 4E OS=Saccharomyces cerevisiae (strain ATCC 204508 / S288c) GN=CDC33 PE=1 SV=1	175898	74565.8	2.07821
COPD_YEAST	3	1	209.15	2.39e-06	Coatomer subunit delta OS=Saccharomyces cerevisiae (strain ATCC 204508 / S288c) GN=RET2 PE=1 SV=3	42124.1	18175.8	2.04459
ILV6_YEAST	2	2	117.14	0.000370704	Acetolactate synthase small subunit, mitochondrial OS=Saccharomyces cerevisiae (strain ATCC 204508 / S288c) GN=ILV6 PE=1 SV=2	100487	43751.4	2.01525
TAL1_YEAST	11	10	634.56	2.08e-07	Transaldolase OS=Saccharomyces cerevisiae (strain ATCC 204508 / S288c) GN=TAL1 PE=1 SV=4	401672	178082	1.98495
YRO2_YEAST	3	2	205.2	2.08e-10	Protein YRO2 OS=Saccharomyces cerevisiae (strain ATCC 204508 / S288c) GN=YRO2 PE=1 SV=1	861048	382352	1.98222
CP51_YEAST	11	9	676.82	8.99e-08	Lanosterol 14-alpha demethylase OS=Saccharomyces cerevisiae (strain ATCC 204508 / S288c) GN=ERG11 PE=1 SV=1	825510	373863	1.94265
DLD3_YEAST	8	8	642.19	4.39e-09	D-lactate dehydrogenase [cytochrome] 3 OS=Saccharomyces cerevisiae (strain ATCC 204508 / S288c) GN=DLD3 PE=1 SV=1	434486	201014	1.90615
2AAA_YEAST	7	7	506.53	1.78e-05	Protein phosphatase PP2A regulatory subunit A OS=Saccharomyces cerevisiae (strain ATCC 204508 / S288c) GN=TPD3 PE=1 SV=3	164803	76621.9	1.8966
HAS1_YEAST	4	4	121.49	0.00250026	ATP-dependent RNA helicase HAS1 OS=Saccharomyces cerevisiae (strain ATCC 204508 / S288c) GN=HAS1 PE=1 SV=1	80431.1	38062	1.87271
SDS24_YEAS7	3	2	328.05	0.000646742	Protein SDS24 OS=Saccharomyces cerevisiae (strain YJM789) GN=SDS24 PE=3 SV=1	47819.5	22491.1	1.87013
EF1B_YEAST	4	3	212.39	0.00406693	Elongation factor 1-beta OS=Saccharomyces cerevisiae (strain ATCC 204508 / S288c) GN=EFB1 PE=1 SV=4	98614.5	47401.7	1.84175
PRS6B_YEAST	3	2	78.44	0.00651033	26S protease regulatory subunit 6B homolog OS=Saccharomyces cerevisiae (strain ATCC 204508 / S288c) GN=RPT3 PE=1 SV=2	5921.35	2870.54	1.83246
NAP1_YEAST	4	3	186.59	0.000764337	Nucleosome assembly protein OS=Saccharomyces cerevisiae (strain ATCC 204508 / S288c) GN=NAP1 PE=1 SV=2	62836.3	30506.9	1.81456
ALF_YEAST	5	4	418.83	0.000562548	Fructose-bisphosphate aldolase OS=Saccharomyces cerevisiae (strain ATCC 204508 / S288c) GN=FBA1 PE=1 SV=3	207981	101659	1.8135
BZZ1_YEAST	3	1	55.34	0.00818981	Protein BZZ1 OS=Saccharomyces cerevisiae (strain ATCC 204508 / S288c) GN=BZZ1 PE=1 SV=1	22843.6	11055	1.81113
RPB1_YEAST	3	2	131.95	2.65e-05	DNA-directed RNA polymerase II subunit RPB1 OS=Saccharomyces cerevisiae (strain ATCC 204508 / S288c) GN=RPO21 PE=1 SV=2	61512.4	30059.3	1.81077
ECM29_YEAST	4	2	166.96	3.35e-05	Proteasome component ECM29 OS=Saccharomyces cerevisiae (strain ATCC 204508 / S288c) GN=ECM29 PE=1 SV=1	23592.6	11503.1	1.79907
PMS1_YEAST	3	1	47.62	3.42e-07	DNA mismatch repair protein PMS1 OS=Saccharomyces cerevisiae (strain ATCC 204508 / S288c) GN=PMS1 PE=1 SV=3	1900.64	948.733	1.77873
RSP5_YEAST	2	2	108.38	7.42e-05	E3 ubiquitin-protein ligase RSP5 OS=Saccharomyces cerevisiae (strain ATCC 204508 / S288c) GN=RSP5 PE=1 SV=1	23399.5	11617.4	1.77686
YP225_YEAST	5	4	166.91	7.06e-06	UPF0368 protein YPL225W OS=Saccharomyces cerevisiae (strain ATCC 204508 / S288c) GN=YPL225W PE=1 SV=1	100756	50339.6	1.76234
CSK22_YEAST	1	1	191.4	0.00674516	Casein kinase II subunit alpha' OS=Saccharomyces cerevisiae (strain ATCC 204508 / S288c) GN=CKA2 PE=1 SV=2	17355.8	8791.98	1.75897
EXO1_YEAST	2	1	42.28	8.19e-07	Exodeoxyribonuclease 1 OS=Saccharomyces cerevisiae (strain ATCC 204508 / S288c) GN=EXO1 PE=1 SV=2	40357.6	20475.8	1.73139
SC61A_YEAST	10	8	458.58	1.74e-06	Protein transport protein SEC61 OS=Saccharomyces cerevisiae (strain ATCC 204508 / S288c) GN=SEC61 PE=1 SV=1	570834	292198	1.71849
PER1_YEAST	2	1	64.28	0.000661311	Protein PER1 OS=Saccharomyces cerevisiae (strain ATCC 204508 / S288c) GN=PER1 PE=1 SV=1	27200.5	13980.2	1.71805
IRC22_YEAS1	1	1	121.53	2.73e-07	Increased recombination centers protein 22 OS=Saccharomyces cerevisiae (strain RM11-1a) GN=IRC22 PE=3 SV=1	83976.5	43265.1	1.7087
WTM1_YEAST	4	4	170.81	3.15e-05	Transcriptional modulator WTM1 OS=Saccharomyces cerevisiae (strain ATCC 204508 / S288c) GN=WTM1 PE=1 SV=1	55482.4	28740.8	1.70235
DMC1_YEAST	1	1	19.46	5.59e-05	Meiotic recombination protein DMC1 OS=Saccharomyces cerevisiae (strain ATCC 204508 / S288c) GN=DMC1 PE=1 SV=1	732726	379115	1.69551
THDH_YEAST	9	5	534.51	1.03e-06	Threonine dehydratase, mitochondrial OS=Saccharomyces cerevisiae (strain ATCC 204508 / S288c) GN=ILV1 PE=1 SV=2	236591	124725	1.67239
YL001_YEAST	2	1	38.07	2.42e-06	FAS1 domain-containing protein YLR001C OS=Saccharomyces cerevisiae (strain ATCC 204508 / S288c) GN=YLR001C PE=1 SV=1	7093.73	3756.7	1.67045
EF1G2_YEAST	13	7	764.98	2.57e-05	Elongation factor 1-gamma 2 OS=Saccharomyces cerevisiae (strain ATCC 204508 / S288c) GN=TEF4 PE=1 SV=1	1.72247e+06	908439	1.66868
MNN5_YEAST	4	2	145.54	0.00610268	Alpha-1,2-mannosyltransferase MNN5 OS=Saccharomyces cerevisiae (strain ATCC 204508 / S288c) GN=MNN5 PE=1 SV=1	38236.6	20145.5	1.66109
PGA3_YEAST	4	4	151.66	0.00700989	Plasma membrane-associated coenzyme Q6 reductase PGA3 OS=Saccharomyces cerevisiae (strain ATCC 204508 / S288c) GN=PGA3 PE=1 SV=1	136908	73005.9	1.65211
IMB1_YEAST	6	6	621.34	8.5e-07	Importin subunit beta-1 OS=Saccharomyces cerevisiae (strain ATCC 204508 / S288c) GN=KAP95 PE=1 SV=1	171611	91666.6	1.64952
RLA1_YEAST	1	1	163.78	0.000168132	60S acidic ribosomal protein P1-alpha OS=Saccharomyces cerevisiae (strain ATCC 204508 / S288c) GN=RPP1A PE=1 SV=4	535451	288765	1.64717
G3P3_YEAST	17	13	1533.28	1.7e-07	Glyceraldehyde-3-phosphate dehydrogenase 3 OS=Saccharomyces cerevisiae (strain ATCC 204508 / S288c) GN=TDH3 PE=1 SV=3	4.84239e+06	2.60292e+06	1.63841
IMDH3_YEAST	4	2	195.5	0.000703429	Probable inosine-5'-monophosphate dehydrogenase IMD3 OS=Saccharomyces cerevisiae (strain ATCC 204508 / S288c) GN=IMD3 PE=1 SV=1	2544.41	1406.28	1.63556
BCH1_YEAST	5	5	495.99	0.000170903	Protein BCH1 OS=Saccharomyces cerevisiae (strain ATCC 204508 / S288c) GN=BCH1 PE=1 SV=1	86852.1	47695.8	1.61289
IMB2_YEAST	4	3	328.31	0.00752128	Importin subunit beta-2 OS=Saccharomyces cerevisiae (strain ATCC 204508 / S288c) GN=KAP104 PE=1 SV=1	68014.7	37452.6	1.61241
SLT11_YEAST	2	1	35.78	1.67e-06	Pre-mRNA-splicing factor SLT11 OS=Saccharomyces cerevisiae (strain ATCC 204508 / S288c) GN=ECM2 PE=1 SV=1	5722.12	3124.56	1.6123
SEC23_YEAST	7	5	427.28	7.26e-05	Protein transport protein SEC23 OS=Saccharomyces cerevisiae (strain ATCC 204508 / S288c) GN=SEC23 PE=1 SV=1	289613	159990	1.59142
MPC54_YEAST	1	1	11.19	0.00173855	Meiotic plaque component protein 54 OS=Saccharomyces cerevisiae (strain ATCC 204508 / S288c) GN=MPC54 PE=1 SV=1	11953.3	6547.56	1.58947
SLY41_YEAST	1	1	15.75	0.00043821	Uncharacterized transporter SLY41 OS=Saccharomyces cerevisiae (strain ATCC 204508 / S288c) GN=SLY41 PE=1 SV=2	4158.9	2307.5	1.58138
HFM1_YEAST	4	2	78.82	8.84e-07	ATP-dependent DNA helicase MER3 OS=Saccharomyces cerevisiae (strain ATCC 204508 / S288c) GN=HFM1 PE=1 SV=3	72040.3	40264.5	1.57425
BDH1_YEAST	3	2	78.6	4.46e-08	Diacetyl reductase [(R)-acetoin forming] OS=Saccharomyces cerevisiae (strain ATCC 204508 / S288c) GN=BDH1 PE=1 SV=1	57807.1	32423.6	1.5728
ARPC3_YEAST	1	1	37.38	0.00777635	Actin-related protein 2/3 complex subunit 3 OS=Saccharomyces cerevisiae (strain ATCC 204508 / S288c) GN=ARC18 PE=1 SV=1	11431	6496.63	1.57138
CDC12_YEAST	1	1	96.76	0.000629451	Cell division control protein 12 OS=Saccharomyces cerevisiae (strain ATCC 204508 / S288c) GN=CDC12 PE=1 SV=1	28156	15648.2	1.57087
YP199_YEAST	3	1	65.71	3.02e-07	Smr domain-containing protein YPL199C OS=Saccharomyces cerevisiae (strain ATCC 204508 / S288c) GN=YPL199C PE=1 SV=1	18719.3	10486.6	1.56508
YL419_YEAST	5	2	113.28	1.6e-05	Putative ATP-dependent RNA helicase YLR419W OS=Saccharomyces cerevisiae (strain ATCC 204508 / S288c) GN=YLR419W PE=1 SV=1	41639.9	23790.7	1.55629
KIC1_YEAST	4	1	61.16	5.15e-08	Serine/threonine-protein kinase KIC1 OS=Saccharomyces cerevisiae (strain ATCC 204508 / S288c) GN=KIC1 PE=1 SV=1	18030.3	10236.6	1.55542
YKP1_YEAST	2	1	62.47	0.00577984	Uncharacterized protein YKL151C OS=Saccharomyces cerevisiae (strain ATCC 204508 / S288c) GN=YKL151C PE=1 SV=1	2156	1227.08	1.5509
GGA1_YEAST	1	1	53.37	0.00238811	ADP-ribosylation factor-binding protein GGA1 OS=Saccharomyces cerevisiae (strain ATCC 204508 / S288c) GN=GGA1 PE=1 SV=1	1177.57	684.926	1.52215
STT4_YEAST	4	1	71.33	0.00104359	Phosphatidylinositol 4-kinase STT4 OS=Saccharomyces cerevisiae (strain ATCC 204508 / S288c) GN=STT4 PE=1 SV=1	100125	57757.8	1.51969
SEC72_YEAST	1	1	63.27	0.000958657	Translocation protein SEC72 OS=Saccharomyces cerevisiae (strain ATCC 204508 / S288c) GN=SEC72 PE=1 SV=3	43712.7	25831.9	1.50458
TSL1_YEAST	7	4	271.47	3.11e-05	Trehalose synthase complex regulatory subunit TSL1 OS=Saccharomyces cerevisiae (strain ATCC 204508 / S288c) GN=TSL1 PE=1 SV=1	86662.8	50607.3	1.50133
EF1G1_YEAST	12	6	655.46	6.7e-06	Elongation factor 1-gamma 1 OS=Saccharomyces cerevisiae (strain ATCC 204508 / S288c) GN=CAM1 PE=1 SV=2	427006	251685	1.49375
CSE1_YEAST	3	3	205.36	0.000523906	Importin alpha re-exporter OS=Saccharomyces cerevisiae (strain ATCC 204508 / S288c) GN=CSE1 PE=1 SV=2	88978.9	52528.5	1.49199
SYMC_YEAST	5	4	135.78	4.85e-06	Methionyl-tRNA synthetase, cytoplasmic OS=Saccharomyces cerevisiae (strain ATCC 204508 / S288c) GN=MES1 PE=1 SV=4	53608	31663.5	1.48864
UTP10_YEAST	10	6	536.17	0.000616173	U3 small nucleolar RNA-associated protein 10 OS=Saccharomyces cerevisiae (strain ATCC 204508 / S288c) GN=UTP10 PE=1 SV=1	66448.6	39510.7	1.48611
NOP58_YEAS7	9	8	598.13	1.45e-05	Nucleolar protein 58 OS=Saccharomyces cerevisiae (strain YJM789) GN=NOP58 PE=3 SV=1	435664	257964	1.48445
DHH1_YEAS7	9	7	537.2	7.46e-05	ATP-dependent RNA helicase DHH1 OS=Saccharomyces cerevisiae (strain YJM789) GN=DHH1 PE=3 SV=1	473669	284540	1.46647
YGL7_YEAST	3	3	118.59	2.35e-05	Uncharacterized protein YGL117W OS=Saccharomyces cerevisiae (strain ATCC 204508 / S288c) GN=YGL117W PE=1 SV=1	66966.6	82485.4	0.711852
DOA10_YEAST	3	2	60.27	7.95e-07	ERAD-associated E3 ubiquitin-protein ligase DOA10 OS=Saccharomyces cerevisiae (strain ATCC 204508 / S288c) GN=SSM4 PE=1 SV=1	19601.3	24365.2	0.707061
VATL2_YEAST	1	1	53.49	0.000152942	V-type proton ATPase subunit c' OS=Saccharomyces cerevisiae (strain ATCC 204508 / S288c) GN=TFP3 PE=1 SV=1	76278.6	95765.3	0.702229
BMH1_YEAST	5	2	316.51	3.43e-06	Protein BMH1 OS=Saccharomyces cerevisiae (strain ATCC 204508 / S288c) GN=BMH1 PE=1 SV=4	153612	192680	0.701839
COS5_YEAST	2	1	46.86	3.43e-05	Protein COS5 OS=Saccharomyces cerevisiae (strain ATCC 204508 / S288c) GN=COS5 PE=1 SV=1	41690.1	52758.3	0.696018
YRA1_YEAST	5	4	215.06	5.61e-06	RNA annealing protein YRA1 OS=Saccharomyces cerevisiae (strain ATCC 204508 / S288c) GN=YRA1 PE=1 SV=2	64258.8	80950.3	0.695837
METK1_YEAST	11	11	762.86	2.31e-09	S-adenosylmethionine synthase 1 OS=Saccharomyces cerevisiae (strain ATCC 204508 / S288c) GN=SAM1 PE=1 SV=2	618018	786391	0.691655
RL26B_YEAST	9	1	593.49	3.16e-07	60S ribosomal protein L26-B OS=Saccharomyces cerevisiae (strain ATCC 204508 / S288c) GN=RPL26B PE=1 SV=2	81682.1	104155	0.69095
YB126_YEAST	1	1	43.32	1.33e-06	Putative uncharacterized protein YBR126W-A OS=Saccharomyces cerevisiae (strain ATCC 204508 / S288c) GN=YBR126W-A PE=5 SV=1	49565	63140.1	0.690661
ZEO1_YEAST	5	4	315.47	6.24e-07	Protein ZEO1 OS=Saccharomyces cerevisiae (strain ATCC 204508 / S288c) GN=ZEO1 PE=1 SV=3	150959	192798	0.687829
ILV5_YEAST	2	2	78.82	1.07e-08	Ketol-acid reductoisomerase, mitochondrial OS=Saccharomyces cerevisiae (strain ATCC 204508 / S288c) GN=ILV5 PE=1 SV=1	53364	69561.9	0.677255
TRPE_YEAST	2	1	120.3	0.000419509	Anthranilate synthase component 1 OS=Saccharomyces cerevisiae (strain ATCC 204508 / S288c) GN=TRP2 PE=1 SV=4	73402.1	95250.9	0.675987
G4P1_YEAST	6	6	227.35	2.82e-09	GU4 nucleic-binding protein 1 OS=Saccharomyces cerevisiae (strain ATCC 204508 / S288c) GN=ARC1 PE=1 SV=2	207375	269630	0.675681
FCY2_YEAST	6	4	232.63	0.000236678	Purine-cytosine permease FCY2 OS=Saccharomyces cerevisiae (strain ATCC 204508 / S288c) GN=FCY2 PE=1 SV=2	92038.4	119979	0.674832
PAM1_YEAST	2	1	25.29	0.00236796	Protein PAM1 OS=Saccharomyces cerevisiae (strain ATCC 204508 / S288c) GN=PAM1 PE=1 SV=2	3671.1	4896.3	0.674663
MMP37_YEAST	1	1	23.17	0.00265829	Mitochondrial import protein MMP37 OS=Saccharomyces cerevisiae (strain ATCC 204508 / S288c) GN=TAM41 PE=1 SV=1	18458.5	24172.7	0.670776
SMF3_YEAST	2	1	40.22	0.00300469	Iron transporter SMF3 OS=Saccharomyces cerevisiae (strain ATCC 204508 / S288c) GN=SMF3 PE=1 SV=1	17476.3	23072.6	0.668892
AIM46_YEAS1	2	1	74.38	0.00133207	Altered inheritance of mitochondria protein 46, mitochondrial OS=Saccharomyces cerevisiae (strain RM11-1a) GN=AIM46 PE=3 SV=1	3805.58	5057.8	0.666646
ERG2_YEAST	5	5	299.17	7.17e-08	C-8 sterol isomerase OS=Saccharomyces cerevisiae (strain ATCC 204508 / S288c) GN=ERG2 PE=1 SV=1	224211	296559	0.664914
RL14A_YEAST	10	1	638.62	1.8e-06	60S ribosomal protein L14-A OS=Saccharomyces cerevisiae (strain ATCC 204508 / S288c) GN=RPL14A PE=1 SV=1	24694.9	32704.2	0.664351
STE6_YEAST	3	1	56.55	0.00596357	Alpha-factor-transporting ATPase OS=Saccharomyces cerevisiae (strain ATCC 204508 / S288c) GN=STE6 PE=1 SV=1	3864.74	5108.83	0.664083
YD514_YEAST	4	4	59.37	0.000348113	Uncharacterized protein YDR514C OS=Saccharomyces cerevisiae (strain ATCC 204508 / S288c) GN=YDR514C PE=1 SV=1	75521.9	101661	0.655673
YO111_YEAST	1	1	24.19	0.000173692	Maf-like protein YOR111W OS=Saccharomyces cerevisiae (strain ATCC 204508 / S288c) GN=YOR111W PE=1 SV=1	25092.4	33707.3	0.653357
RL37A_YEAST	1	1	22.34	0.000204079	60S ribosomal protein L37-A OS=Saccharomyces cerevisiae (strain ATCC 204508 / S288c) GN=RPL37A PE=1 SV=2	3346.31	4562.09	0.646715
KA120_YEAST	5	1	78.67	0.00053972	Importin beta-like protein KAP120 OS=Saccharomyces cerevisiae (strain ATCC 204508 / S288c) GN=KAP120 PE=1 SV=1	2372.74	3328.27	0.627535
GLT1_YEAST	8	4	293.07	1.44e-05	Glutamate synthase [NADH] OS=Saccharomyces cerevisiae (strain ATCC 204508 / S288c) GN=GLT1 PE=1 SV=2	483324	675510	0.627421
GRP78_YEAST	14	10	805.73	1.14e-11	78 kDa glucose-regulated protein homolog OS=Saccharomyces cerevisiae (strain ATCC 204508 / S288c) GN=KAR2 PE=1 SV=1	351447	495749	0.623668
HEK2_YEAS7	4	2	126.53	0.000483565	Heterogeneous nuclear rnp K-like protein 2 OS=Saccharomyces cerevisiae (strain YJM789) GN=HEK2 PE=3 SV=1	17614.3	24882	0.622918
RS26A_YEAST	4	4	252.57	8.44e-09	40S ribosomal protein S26-A OS=Saccharomyces cerevisiae (strain ATCC 204508 / S288c) GN=RPS26A PE=1 SV=1	340189	483358	0.619263
SPB1_YEAST	2	1	33.16	7.74e-07	AdoMet-dependent rRNA methyltransferase SPB1 OS=Saccharomyces cerevisiae (strain ATCC 204508 / S288c) GN=SPB1 PE=1 SV=2	3397.2	4807.82	0.616172
GAR1_YEAST	3	3	205.55	9.94e-08	H/ACA ribonucleoprotein complex subunit 1 OS=Saccharomyces cerevisiae (strain ATCC 204508 / S288c) GN=GAR1 PE=1 SV=1	116913	168859	0.609873
YHU6_YEAST	1	1	31.11	0.00205123	Uncharacterized protein YHR146W OS=Saccharomyces cerevisiae (strain ATCC 204508 / S288c) GN=YHR146W PE=1 SV=1	4241.94	6118.07	0.608276
YDL63_YEAST	3	2	133.74	2.47e-06	Uncharacterized protein YDL063C OS=Saccharomyces cerevisiae (strain ATCC 204508 / S288c) GN=YDL063C PE=1 SV=1	5048.54	7343.78	0.60787
DFM1_YEAST	2	2	147.62	0.00015752	DER1-like family member protein 1 OS=Saccharomyces cerevisiae (strain ATCC 204508 / S288c) GN=DFM1 PE=1 SV=1	22387.7	32448.8	0.607154
STE2_YEAST	2	2	44.16	2.44e-10	Pheromone alpha factor receptor OS=Saccharomyces cerevisiae (strain ATCC 204508 / S288c) GN=STE2 PE=1 SV=1	18056	26122.3	0.606814
RL8A_YEAST	15	2	1089.56	2.02e-07	60S ribosomal protein L8-A OS=Saccharomyces cerevisiae (strain ATCC 204508 / S288c) GN=RPL8A PE=1 SV=4	87632.5	129979	0.592486
VATL1_YEAST	2	2	139.96	1.35e-07	V-type proton ATPase subunit c OS=Saccharomyces cerevisiae (strain ATCC 204508 / S288c) GN=CUP5 PE=1 SV=1	356446	527235	0.592023
MCM3_YEAST	2	1	48.99	6.82e-06	DNA replication licensing factor MCM3 OS=Saccharomyces cerevisiae (strain ATCC 204508 / S288c) GN=MCM3 PE=1 SV=1	3761.89	5640.42	0.588474
PLM2_YEAST	2	1	35.29	1.36e-07	Protein PLM2 OS=Saccharomyces cerevisiae (strain ATCC 204508 / S288c) GN=PLM2 PE=1 SV=1	88660.8	132929	0.586121
RPB2_YEAST	2	2	91.27	8.14e-08	DNA-directed RNA polymerase II subunit RPB2 OS=Saccharomyces cerevisiae (strain ATCC 204508 / S288c) GN=RPB2 PE=1 SV=2	14501.3	21922.8	0.580605
TPO4_YEAST	3	2	130.73	2.33e-06	Polyamine transporter 4 OS=Saccharomyces cerevisiae (strain ATCC 204508 / S288c) GN=TPO4 PE=1 SV=1	46796.9	71530	0.575662
ORC1_YEAST	4	1	70.1	4.02e-05	Origin recognition complex subunit 1 OS=Saccharomyces cerevisiae (strain ATCC 204508 / S288c) GN=ORC1 PE=1 SV=1	8564.2	13115.5	0.573547
CISY1_YEAST	6	6	415.56	3.72e-08	Citrate synthase, mitochondrial OS=Saccharomyces cerevisiae (strain ATCC 204508 / S288c) GN=CIT1 PE=1 SV=2	68131.2	105619	0.568517
CARA_YEAST	8	7	381.44	4.46e-08	Carbamoyl-phosphate synthase arginine-specific small chain OS=Saccharomyces cerevisiae (strain ATCC 204508 / S288c) GN=CPA1 PE=1 SV=1	157676	250700	0.552917
YL143_YEAST	2	1	39.68	0.000227821	Putative ribonuclease YLR143W OS=Saccharomyces cerevisiae (strain ATCC 204508 / S288c) GN=YLR143W PE=1 SV=1	33466.9	54006.5	0.54434
ODPA_YEAST	6	5	272	1.77e-05	Pyruvate dehydrogenase E1 component subunit alpha, mitochondrial OS=Saccharomyces cerevisiae (strain ATCC 204508 / S288c) GN=PDA1 PE=1 SV=2	126114	204661	0.541707
STM1_YEAST	6	6	364.88	6.38e-10	Suppressor protein STM1 OS=Saccharomyces cerevisiae (strain ATCC 204508 / S288c) GN=STM1 PE=1 SV=3	203625	330707	0.541226
MCM4_YEAST	2	2	52.61	1.74e-06	DNA replication licensing factor MCM4 OS=Saccharomyces cerevisiae (strain ATCC 204508 / S288c) GN=MCM4 PE=1 SV=2	5354.51	8841.84	0.535087
HSP7E_YEAST	5	1	209.05	0.00602812	Heat shock protein SSC3, mitochondrial OS=Saccharomyces cerevisiae (strain ATCC 204508 / S288c) GN=ECM10 PE=1 SV=1	1547.79	2593.95	0.528473
IF5_YEAST	5	3	147.04	1.26e-05	Eukaryotic translation initiation factor 5 OS=Saccharomyces cerevisiae (strain ATCC 204508 / S288c) GN=TIF5 PE=1 SV=1	207071	356193	0.513695
RS29B_YEAST	2	1	98.77	3.75e-05	40S ribosomal protein S29-B OS=Saccharomyces cerevisiae (strain ATCC 204508 / S288c) GN=RPS29B PE=1 SV=3	10291.1	17658.5	0.510492
SSBP1_YEAST	4	2	114.16	0.00653053	Single-stranded nucleic acid-binding protein OS=Saccharomyces cerevisiae (strain ATCC 204508 / S288c) GN=SBP1 PE=1 SV=2	2243.96	3913.14	0.502258
MTNB_YEAS7	1	1	16.63	1.18e-06	Methylthioribulose-1-phosphate dehydratase OS=Saccharomyces cerevisiae (strain YJM789) GN=MDE1 PE=3 SV=1	72209.1	126758	0.500778
TSR1_YEAST	1	1	54.01	2.02e-07	Ribosome biogenesis protein TSR1 OS=Saccharomyces cerevisiae (strain ATCC 204508 / S288c) GN=TSR1 PE=1 SV=1	85148.5	149834	0.497385
MNP1_YEAST	2	1	38.89	0.00031622	54S ribosomal protein L12, mitochondrial OS=Saccharomyces cerevisiae (strain ATCC 204508 / S288c) GN=MNP1 PE=1 SV=1	2343.05	4161.99	0.491676
IMDH4_YEAST	3	1	130.8	0.000330608	Probable inosine-5'-monophosphate dehydrogenase IMD4 OS=Saccharomyces cerevisiae (strain ATCC 204508 / S288c) GN=IMD4 PE=1 SV=1	4878.64	8898.05	0.484912
TRA1_YEAST	7	1	93.62	0.000336667	Transcription-associated protein 1 OS=Saccharomyces cerevisiae (strain ATCC 204508 / S288c) GN=TRA1 PE=1 SV=1	1253.7	2366.65	0.46756
FAR11_YEAST	2	1	47.14	7.59e-05	Factor arrest protein 11 OS=Saccharomyces cerevisiae (strain ATCC 204508 / S288c) GN=FAR11 PE=1 SV=1	2416.84	4584.67	0.464755
GYP8_YEAST	3	1	33.05	1.31e-07	GTPase-activating protein GYP8 OS=Saccharomyces cerevisiae (strain ATCC 204508 / S288c) GN=GYP8 PE=1 SV=1	47773	90483.4	0.464018
RSSA2_YEAS1	12	2	1018	0.00282159	40S ribosomal protein S0-B OS=Saccharomyces cerevisiae (strain RM11-1a) GN=RPS0B PE=3 SV=1	90014.1	170956	0.460957
SP381_YEAST	3	1	50.96	1.9e-07	Pre-mRNA-splicing factor SPP381 OS=Saccharomyces cerevisiae (strain ATCC 204508 / S288c) GN=SPP381 PE=1 SV=1	2682.71	5150.17	0.460821
6PGD1_YEAST	7	4	611.86	5.46e-08	6-phosphogluconate dehydrogenase, decarboxylating 1 OS=Saccharomyces cerevisiae (strain ATCC 204508 / S288c) GN=GND1 PE=1 SV=1	108421	212251	0.448785
ODP2_YEAST	7	4	333.44	1.9e-07	Dihydrolipoyllysine-residue acetyltransferase component of pyruvate dehydrogenase complex, mitochondrial OS=Saccharomyces cerevisiae (strain ATCC 204508 / S288c) GN=LAT1 PE=1 SV=1	109390	218801	0.43969
ODPB_YEAST	4	3	161.58	5.16e-06	Pyruvate dehydrogenase E1 component subunit beta, mitochondrial OS=Saccharomyces cerevisiae (strain ATCC 204508 / S288c) GN=PDB1 PE=1 SV=2	59014.6	119014	0.436671
RAD3_YEAST	5	2	81.9	1.34e-06	DNA repair helicase RAD3 OS=Saccharomyces cerevisiae (strain ATCC 204508 / S288c) GN=RAD3 PE=1 SV=1	343428	700520	0.431034
SWD2_YEAST	1	1	32.42	6.62e-10	COMPASS component SWD2 OS=Saccharomyces cerevisiae (strain ATCC 204508 / S288c) GN=SWD2 PE=1 SV=1	178503	380385	0.412701
LIP1_YEAS7	1	1	26.28	0.000247404	Ceramide synthase subunit LIP1 OS=Saccharomyces cerevisiae (strain YJM789) GN=LIP1 PE=3 SV=1	10629.1	23952.5	0.392243
CUE3_YEAST	4	1	67.49	0.000137052	CUE domain-containing protein 3 OS=Saccharomyces cerevisiae (strain ATCC 204508 / S288c) GN=CUE3 PE=1 SV=1	23616.9	56224.3	0.369867
RAD50_YEAST	4	1	73.74	9.22e-07	DNA repair protein RAD50 OS=Saccharomyces cerevisiae (strain ATCC 204508 / S288c) GN=RAD50 PE=1 SV=1	170805	408994	0.368542
PUR92_YEAST	2	2	66.68	3.52e-05	Bifunctional purine biosynthesis protein ADE17 OS=Saccharomyces cerevisiae (strain ATCC 204508 / S288c) GN=ADE17 PE=1 SV=2	7621.31	19342.5	0.3471
CET1_YEAST	2	1	37.48	0.00396738	mRNA-capping enzyme subunit beta OS=Saccharomyces cerevisiae (strain ATCC 204508 / S288c) GN=CET1 PE=1 SV=2	1610.13	4495.65	0.317455
CHD1_YEAST	8	1	129.44	4.06e-08	Chromo domain-containing protein 1 OS=Saccharomyces cerevisiae (strain ATCC 204508 / S288c) GN=CHD1 PE=1 SV=1	44792.1	135252	0.291947
SET1_YEAST	5	1	62.5	0.000281307	Histone-lysine N-methyltransferase, H3 lysine-4 specific OS=Saccharomyces cerevisiae (strain ATCC 204508 / S288c) GN=SET1 PE=1 SV=1	1391.65	5351.36	0.231078
IDHP_YEAST	11	6	604.18	6.63e-07	Isocitrate dehydrogenase [NADP], mitochondrial OS=Saccharomyces cerevisiae (strain ATCC 204508 / S288c) GN=IDP1 PE=1 SV=1	49165.7	201545	0.214776
MSN5_YEAST	5	1	106.63	0.00380529	Protein MSN5 OS=Saccharomyces cerevisiae (strain ATCC 204508 / S288c) GN=MSN5 PE=1 SV=1	142.466	858.174	0.1482
