# Supplementary material for: Membrane Phosphoproteomics of Yeast Early Response to Acetic Acid: Role of Hrk1 Kinase and Lipid Biosynthetic Pathways, in Particular Sphingolipids
Source: Front Microbiol. 2017 Jul 12;8:1302. doi: 10.3389/fmicb.2017.01302 (PMC5506226; doi:10.3389/fmicb.2017.01302)
Supplement: Supplementary file 7 [file Data_Sheet_1.XLSX]

## Sheet: Ergosterol
Membrane phosphoproteomics of yeast early response to acetic acid: role of Hrk1 kinase and lipid biosynthetic pathways, in particular sphingolipids
Joana F. Guerreiro1+, Nuno P. Mira1+, Aline X.S. Santos2, Howard Riezman2 and Isabel Sá-Correia1*
*Correspondence:
Prof. Isabel Sá-Correia
e-mail: isacorreia@tecnico.ulisboa.pt
Supplementary Data S1. Complete dataset from the lipidome analysis. The spreadsheet contains raw data from all biological replicates and the statistical parameters mean, median, standard deviation and variance.
Sterols
Raw data
Yeast strain	Acetic acid in culture medium (mM)	Biological replicates	Ergosterol (nmol)
S. cerevisiae BY4741	0	BY4741 repl 1	9.05758
		BY4741 repl 2	4.4398
		BY4741 repl 3	1.44066
		BY4741 repl 4	7.83699
	50	BY4741 AA repl 1	6.97084
		BY4741 AA repl 2	1.59293
		BY4741 AA repl 3	5.55583
		BY4741 AA repl 4	3.59716
S. cerevisiae hrk1r	0	hrk1r repl 1	10.4027
		hrk1r repl 2	3.98522
		hrk1r repl 3	4.27905
		hrk1r repl 4	4.14554
	50	hrk1r AA repl 1	7.95139
		hrk1r AA repl 2	4.90312
		hrk1r AA repl 3	4.76101
		hrk1r AA repl 4	4.59918
Statistics
Yeast strain	Acetic acid in culture medium (mM)	Statistics on the replicates	Ergosterol (nmol)
S. cerevisiae BY4741	0	Average	5.69376
	50		4.42919
S. cerevisiae hrk1r	0		5.70313
	50		5.55368
S. cerevisiae BY4741	0	Median	6.13839
	50		4.57649
S. cerevisiae hrk1r	0		4.21229
	50		4.83207
S. cerevisiae BY4741	0	Standard deviation	3.44335
	50		2.34278
S. cerevisiae hrk1r	0		3.13536
	50		1.60329
S. cerevisiae BY4741	0	Variance	11.8566
	50		5.48864
S. cerevisiae hrk1r	0		9.83048
	50		2.57055
Ergosterol esters were not detected in our analysis.

## Sheet: Complex sphingolipids
Membrane phosphoproteomics of yeast early response to acetic acid: role of Hrk1 kinase and lipid biosynthetic pathways, in particular sphingolipids
Joana F. Guerreiro1+, Nuno P. Mira1+, Aline X.S. Santos2, Howard Riezman2 and Isabel Sá-Correia1*
*Correspondence:
Prof. Isabel Sá-Correia
e-mail: isacorreia@tecnico.ulisboa.pt
Complex Sphingolipids (SL)
Raw data
Yeast strain	Acetic acid in culture medium (mM)	Biological replicates	IPC-A d32:0	IPC-A d34:0	IPC-A d36:0	IPC-A d38:0	IPC-A d40:0	IPC-A d42:0	IPC-A d44:0	IPC-A d46:0	IPC-B d/t32:0	IPC-B d/t34:0	IPC-B d/t36:0	IPC-B d/t38:0	IPC-B d/t40:0	IPC-B d/t42:0	IPC-B d/t44:0	IPC-B d/t46:0	IPC-C t32:0	IPC-C t34:0	IPC-C t36:0	IPC-C t38:0	IPC-C t40:0	IPC-C t42:0	IPC-C t44:0	IPC-C t46:0	IPC-D t32:0	IPC-D t34:0	IPC-D t36:0	IPC-D t38:0	IPC-D t40:0	IPC-D t42:0	IPC-D t44:0	IPC-D t46:0	M(IP)2C-A d32:0	M(IP)2C-A d34:0	M(IP)2C-A d36:0	M(IP)2C-A d38:0	M(IP)2C-A d40:0	M(IP)2C-A d42:0	M(IP)2C-A d44:0	M(IP)2C-A d46:0	M(IP)2C-B d/t32:0	M(IP)2C-B d/t34:0	M(IP)2C-B d/t36:0	M(IP)2C-B d/t38:0	M(IP)2C-B d/t40:0	M(IP)2C-B d/t42:0	M(IP)2C-B d/t44:0
S. cerevisiae BY4741	0	BY4741 repl 1	0.000439706	0.00232647	0.00606324	0.0103632	0.00375588	0.00655294	0.0413103	0.000810294	0.00209265	0.0927176	0.0333338	0.011525	0.00701176	0.167778	3.71509	0.114957	0.00149412	0.118987	0.216609	0.100471	0.0850838	8.78436	288.58	7.30462	7.35294e-05	0.00123382	0.000322059	0.000544118	0.000833824	0.693228	26.1964	0.109703	0.000108824	0	0	0	0	0.00276029	0.133796	0.000583824	0.000264706	0.000995588	0.000151471	0.000651471	8.82353e-05	0.0209412	0.882232
		BY4741 repl 2	0.000340299	0.00544627	0.0181119	0.0234239	0.00531343	0.0143284	0.10056	0.00162687	0.00567015	0.162209	0.0669448	0.0236701	0.00963433	0.321657	8.72517	0.239312	0.00204179	0.19599	0.332121	0.19686	0.148397	14.1984	589.917	11.4628	0.000250746	0.00225672	0.000576119	0.00118657	0.00171194	1.13356	32.3584	0.111319	0	0	0	0	0	0.00809403	0.352903	0.00230149	0.000829851	0.00408209	0	0.00235075	0.000202985	0.0783493	3.00806
		BY4741 repl 3	0.000583582	0.00254179	0.0105612	0.0168194	0.00545373	0.0117478	0.0827657	0.00117463	0.00425522	0.133833	0.0547448	0.0139104	0.0120716	0.342715	5.83126	0.132506	0.00260597	0.124775	0.202125	0.130966	0.122676	10.7041	395.004	6.66617	0	0.00120597	0	0.000685075	0.000391045	0.801324	27.0868	0.112831	0	0	0.000174627	0	0	0.00894478	0.347473	0.00153134	0.000346269	0.00254478	0	0.0018806	0.000467164	0.0562478	2.87228
		BY4741 repl 4	0.000315556	0.00220444	0.00723259	0.0114889	0.00248741	0.00604741	0.0364044	0.000321481	0.0025437	0.0686904	0.0274726	0.0114207	0.00463407	0.14324	3.14106	0.0614622	0.0023037	0.0923763	0.137667	0.0932489	0.0686385	5.93834	191.858	3.6298	0.000314074	0.00202667	0.000355556	0.000506667	0.00030963	0.455597	14.007	0.0439659	0.000139259	0.000127407	0	0.000195556	0	0.00544593	0.205964	0.000786667	0.000567407	0.000853333	0	0.000385185	0.000294815	0.0402341	1.67027
		BY4741 repl 5	0	0.00755765	0.0254569	0.0330278	0.0118611	0.0368292	0.144432	0.00159919	0.0131814	0.421924	0.123916	0.0567634	0.0332404	0.883023	17.2197	0.180823	0.00519605	0.266696	0.524928	0.39125	0.371313	31.6486	917.77	8.50096	0.00129636	0.00295399	0.00352513	0.00175858	0.00183562	1.44801	54.7494	0.244326	0.00164701	0.00216768	0	0.000759749	0	0.025441	0.782805	0.00342684	0.00132292	0.00231909	0	0.00194985	0.000993518	0.148236	5.84255
		BY4741 repl 6	0.000897532	0.00368736	0.020177	0.0392795	0.0162603	0.0252905	0.124567	0.00150586	0.00631513	0.21078	0.0763874	0.031289	0.0233558	0.472428	10.8652	0.164313	0.00117178	0.174473	0.297671	0.198362	0.182266	17.3837	643.587	9.09413	0	0.00209424	0.00110696	0.00195961	0.000947395	1.10526	36.8878	0.234096	0.00109698	0	0	0	0	0.0105909	0.424979	0.0033832	0	0.00122164	0	0.0036001	0.00121167	0.0939267	3.81218
		BY4741 repl 7	0	0.00245131	0.00762898	0.00961567	0.0045811	0.0082497	0.0547242	0.000509218	0.0027468	0.0915682	0.0468927	0.0206865	0.00747658	0.322738	6.30664	0.0971937	0.00123773	0.104936	0.146501	0.12786	0.103864	10.7373	410.188	5.85648	0	0.00122844	0.000988701	0	0.000585415	0.71331	22.6419	0.0892916	0.000678338	0	0	0	0	0.00644514	0.310363	0.000962682	0.00108348	0.000665329	0	0	0.000750818	0.081118	2.94807
		BY4741 repl 8	0.00135562	0.00216197	0.010171	0.0293814	0.0113299	0.0217639	0.10448	0.00174516	0.00501344	0.193615	0.0726325	0.0274785	0.0139399	0.46983	10.2592	0.181049	0.00210549	0.17467	0.258348	0.203329	0.184705	16.946	511.253	9.59855	0	0.00126992	0.00149196	0.00309298	0.000810253	0.942069	32.011	0.216088	0.000823887	0	0.000823887	0	0	0.0116435	0.467925	0.000938803	0	0.000576526	0	0.000666121	0	0.0788438	3.16297
		BY4741 repl 9	0	0.000422321	0.0138277	0.02279	0.00154023	0.000684121	0.00397861	0	0	0.00716608	0.000924902	0.000728073	0.000342061	0.0164495	0.403702	0.008305	0	0.00611123	0.011481	0.00630997	0.00672656	0.766699	28.5195	0.593909	0	0	0	0	0	0.0750068	1.82221	0.00434551	0.000785402	0	0	0	0	0.000278999	0.0314428	0	0	0	0	0	0	0.00347794	0.252429
		BY4741 repl 10	0	0	0.00151372	0.00239762	0.000453356	0.000146048	0.00175866	0	0	0.002924	0.000397067	0.000360555	0	0.00624962	0.158434	0.00564566	0	0.00337127	0.00653715	0.00421104	0.00325108	0.374352	13.4828	0.368185	0	0	0	0	0	0.0400627	0.916969	0.00511775	0.000150612	0	0	0	0	0.000146048	0.0126818	0	0	0	0	0	0	0.000928011	0.108708
		BY4741 repl 11	0	0	0.00154003	0.00179184	0.000301072	0	0.00254725	0	0	0.00244507	0.00120429	0.000273702	0	0.00443032	0.259364	0.00953943	0	0.00531347	0.00974379	0.00187212	0.00327348	0.552214	20.1046	0.784123	0	0	0	0	0	0.0682868	1.66719	0.00935331	0.000426975	0	0	0	0	0	0.0133202	0	0	0	0	0	0	0.00154003	0.140274
	50	BY4741 AA repl 1	0.000255814	0.00224341	0.00936124	0.0185457	0.00457519	0.00644961	0.0615287	0.000620155	0.000789147	0.0541473	0.0275395	0.00866822	0.00416124	0.133815	3.03947	0.0922496	0.00155349	0.118984	0.186862	0.119451	0.0806016	6.9893	307.502	7.9248	0.000685271	0.00208372	0	0.000528682	0.000413954	0.750726	18.5713	0.0981442	0	0	0	0	0	0.00681705	0.331409	0.00144496	0.000291473	0.00240155	0	0.000948837	0	0.0523845	2.69146
		BY4741 AA repl 2	0.0004	0.0030697	0.00446515	0.0076803	0.00249697	0.00693333	0.0512061	0.000615152	0.00273636	0.0685788	0.0345606	0.00965	0.00537879	0.160847	3.70464	0.0739758	0.00195909	0.11877	0.163515	0.0981424	0.0822485	8.73066	380.793	5.2052	0	0.00120303	8.78788e-05	0.000834848	0.000165152	0.814279	20.3023	0.0564182	0	0	0	0	0	0.0045	0.252832	0.00109697	0.000527273	0.00106818	0	0.000707576	0.000206061	0.0534758	2.05217
		BY4741 AA repl 3	0	0.00416866	0.010803	0.0190478	0.00333433	0.00593134	0.0605209	0	0.00284776	0.0792433	0.0300075	0.00446567	0.00328358	0.146066	3.70396	0.120272	0.00113881	0.111455	0.175255	0.105407	0.0950985	6.89838	295.806	8.36693	0.000289552	0.000680597	0	0.000346269	0	0.740443	24.1139	0.0895776	0	0	0	0	0	0.0107403	0.575782	0.00156866	0	0.000938806	0	0.000965672	0	0.0658134	3.67955
		BY4741 AA repl 4	0	0.00330159	0.00168889	0.00668889	0.00153016	0.00460317	0.0577746	0	0.00136508	0.068073	0.0313079	0.0055873	0.00321905	0.199537	3.70546	0.0604349	0	0.0712984	0.110051	0.111476	0.0608095	6.33299	340.057	7.53444	0	0.000822222	0	0	0	0.77127	16.5038	0.0660794	0	0	0	0	0	0.0143746	0.503121	0.000780952	0	0	0	0	0	0.0890317	4.15855
		BY4741 AA repl 5	0.000379736	0.0031317	0.00535204	0.00805933	0.00158149	0.0106192	0.0517781	0.00101858	0.00392244	0.0663242	0.0289046	0.00854182	0.00402073	0.12857	3.56442	0.11867	0.000453449	0.0754289	0.106219	0.0905468	0.0809015	6.45809	252.186	4.02833	0.000348463	0.00125983	0.000214439	0.000996247	0.00111687	0.366632	12.0738	0.0437991	0.000446748	0	0	0	0.000676823	0.0146444	0.307371	0.00102975	0.000359632	0.00123526	0.000332827	0.000759471	0.000201036	0.0566632	2.27504
		BY4741 AA repl 6	0.000615164	0.00293484	0.00578767	0.0102784	0.00337827	0.00706926	0.0841006	0.00115856	0.00290152	0.0940098	0.0460783	0.0111216	0.00553904	0.231391	5.86259	0.218245	0.000743323	0.123012	0.173733	0.127247	0.118293	11.0676	494.574	10.5692	0	0.00132773	0.000353719	0.000415236	0.000499821	0.792036	24.9153	0.0941534	0.000494694	0	0	0	0	0.0100323	0.445122	0.0019352	0.000594658	0.00062029	0	0.000287076	0.000612601	0.0901369	3.11108
		BY4741 AA repl 7	0.000352311	0.00211856	0.00438275	0.00674324	0.0013106	0.00263059	0.0427095	0.000702274	0.00134818	0.0478838	0.0218315	0.00527292	0.00240041	0.110339	2.63889	0.12057	0.00098882	0.0855412	0.109087	0.0728556	0.0685997	5.21412	240.998	7.03881	0	0.000775085	0.000483841	0	0.000446261	0.383009	13.328	0.0779148	0.000300639	0	0.000310034	0	0	0.00365464	0.199554	0.000803269	0.000415727	0.000270105	0	0.000887824	0.000338219	0.0421529	1.84152
		BY4741 AA repl 8	0.000366066	0.0017788	0.00297828	0.00711519	0.00234211	0.00554786	0.0500267	0.00144294	0.00140562	0.0551996	0.0281569	0.00705654	0.00407826	0.142538	3.41453	0.121534	0.000735686	0.0685627	0.1069	0.0775864	0.0655489	5.95921	262.285	5.58906	0	0.000650389	0.00127235	0.000543768	0.000675267	0.344264	12.5184	0.162571	0.000378505	0	0	0	0	0.00710097	0.273012	0.000557984	0	0	0.000625511	0.000760564	0	0.0507179	2.16299
		BY4741 AA repl 9	0	0.000448075	0.00115338	0.00338131	0.000248931	0.000421108	0.00373396	0	0	0.00612784	0.00181719	0.000543499	0	0.0119694	0.327626	0.0102269	0	0.00541009	0.0140231	0.00601997	0.00614859	0.804357	29.2295	0.62631	0	0	0	0	0	0.0670868	1.46558	0.00972489	0.000294568	0	0	0	0	0.000576689	0.0280918	0	0	0	0	0	0	0.00472968	0.252316
		BY4741 AA repl 10	0	0	0.00402666	0.00755159	0.00133793	0.000430968	0.0092819	0	0	0.0117391	0.00477924	0.000945557	0.00137653	0.0262022	0.71962	0.0457662	0	0.0140804	0.0264209	0.0183966	0.014743	1.53269	70.3399	3.18092	0	0	0	0	0	0.200638	4.24608	0.0217961	0.000405239	0	0	0	0	0.00105491	0.0627348	0	0	0	0	0	0	0.00509765	0.482385
		BY4741 AA repl 11	0	0.000200828	0.0018744	0.00442324	0.000716287	0.000254382	0.00556461	0.000227605	0.000247688	0.00568511	0.0017288	0.000281159	0.00026275	0.0119007	0.389399	0.0444433	0	0.0133434	0.0229664	0.0117802	0.0105334	0.832439	39.2802	2.88025	0	0.000287854	0	0	0	0.119404	2.61275	0.0195238	0.000167357	0	0	0	0.000137233	0.000307937	0.0265963	0.000207522	0	0	0	0	0	0.00333542	0.230291
S. cerevisiae hrk1r	0	hrk1r repl 1	0	0.00200296	0.00693481	0.0129941	0.00508889	0.00761185	0.0527037	0.000807407	0.00260741	0.0761037	0.0256326	0.0126963	0.00612593	0.135511	3.48844	0.0760341	0.000982222	0.072803	0.145748	0.0821067	0.069203	5.88893	259.357	4.14093	0	0.00179407	0.000242963	0.000608889	0.000546667	0.548701	17.7227	0.056523	0.000185185	0	0	0	0	0.00316296	0.135824	0.000746667	0.000352593	0.00175704	0.000125926	0.000408889	0	0.0214311	1.2024
		hrk1r repl 2	0.000180597	0.00329552	0.0153388	0.0189478	0.00511642	0.00934627	0.0820313	0.00121791	0.00329403	0.082803	0.0423642	0.0131731	0.00725522	0.189879	5.20193	0.104522	0.00149851	0.113822	0.15141	0.107569	0.0906985	8.0234	389.456	5.73553	0.000483582	0.00155075	0.000238806	0.00176716	0.0012403	0.760564	21.5544	0.0722642	0	0.000132836	0	0.000235821	0	0.00807761	0.292618	0.000791045	0.000408955	0.00219701	0	0.000840298	0	0.0662851	2.22443
		hrk1r repl 3	0.000305322	0.00229972	0.0075056	0.0132955	0.00298599	0.0105574	0.0497451	0.00054902	0.00357283	0.0934272	0.0341373	0.0131709	0.00773249	0.198097	4.06983	0.0675196	0.000703081	0.0802255	0.114248	0.0802703	0.0714006	6.29467	226.578	3.2031	0.000280112	0.00194118	0.000490196	0.000942577	0.000369748	0.428567	16.0332	0.0466457	0.000138655	0	0	0	0	0.00660924	0.238894	0.00120308	0.000394958	0.00084874	0	0.000522409	0	0.0448375	1.79293
		hrk1r repl 4	0.000243243	0.00325541	0.0064027	0.0119162	0.00276351	0.0064473	0.0687635	0.000731081	0.00298378	0.0791	0.023573	0.00976757	0.00327703	0.127599	3.67677	0.060523	0.00137162	0.0658986	0.115219	0.0716297	0.0637851	6.26201	248.357	3.14732	6.48649e-05	0.00140676	0.000235135	0.000245946	0.000291892	0.498755	16.3399	0.0485149	0.000117568	7.97297e-05	0	0	0	0.00718108	0.259626	0.000868919	0.000310811	0.00106351	0.000260811	0.000436486	0	0.0573324	2.39872
		hrk1r repl 5	0.00344514	0.00997875	0.0239016	0.0427626	0.0156056	0.0322925	0.179722	0.00185537	0.00679542	0.277523	0.109427	0.0548528	0.0252922	0.649968	15.066	0.289496	0.00257626	0.252163	0.41129	0.298877	0.268453	23.0444	819.169	11.1333	0.321999	0.00234482	0.00199954	0.00276218	0.00224617	1.31993	53.4271	0.206896	0.245195	0	0	0	0.000774017	0.0232053	0.881788	0.00275839	0.00124829	0.00413948	0.00225376	0.00158598	0.00167324	0.19874	7.52532
		hrk1r repl 6	0.00341977	0.009146	0.0267569	0.0406309	0.0185551	0.0259794	0.182577	0.00207629	0.00630872	0.219983	0.0843903	0.0325535	0.0249319	0.526616	13.8555	0.291486	0.00181793	0.189161	0.364071	0.253255	0.196301	20.0741	878.059	15.8738	0.00127302	0.00287486	0.00128711	0.0022313	0.00201757	1.37744	52.7959	0.377692	0.00120021	0.00178035	0	0	0	0.0163613	0.724274	0.00364055	0	0.00191657	0.00128711	0.00219138	0.000991169	0.137122	5.5538
		hrk1r repl 7	0.00197072	0.0082969	0.0119966	0.0232131	0.0114186	0.0468485	0.322738	0.00279379	0.00397953	0.208769	0.0840537	0.0372102	0.0184552	0.523823	12.7612	0.273847	0.00133148	0.20098	0.333989	0.20991	0.200171	18.6021	761.497	14.1887	0.00292462	0.00226881	0.00175212	0.0030157	0.00158651	1.34392	50.7727	0.162523	0.000731982	0.000629306	0	0	0.00045045	0.0121771	0.497778	0.00121887	0.000698861	0.0010367	0.00296271	0.00102014	0.000872748	0.104914	3.98498
		hrk1r repl 8	0.00270693	0.0172237	0.0127748	0.017832	0.0128848	0.0169207	0.148263	0.0718313	0.00331281	0.189316	0.0799472	0.0153181	0.0246702	0.41845	10.0313	0.26405	0.00468093	0.223265	0.407576	0.270881	0.186487	21.2967	818.213	16.1916	0	0.00134125	0.0025408	0.00132415	0	1.1823	42.2054	0.193995	0.0871299	0	0	0	0.00288772	0.0117072	0.987369	0.00262875	0.000640086	0.00127284	0.000715821	0	0.00186895	0.172051	7.24422
		hrk1r repl 9	0	0	0.00160736	0.00418585	0.00113297	0.000652992	0.00630667	0	0	0.00689827	0.00276266	0.000613924	0.000334868	0.0146728	0.412763	0.0103167	0	0.0105762	0.0166764	0.00752894	0.00554764	0.822343	31.0581	0.863138	0	0	0	0	0	0.0834769	2.20928	0.00578763	0.000359983	0	0	0	0	0.000401841	0.0342793	0	0	0	0	0	0	0.00275987	0.294488
		hrk1r repl 10	0	0.000370229	0.00208768	0.0034349	0.000707549	0.000736344	0.00432345	0	0.000287956	0.0051215	0.00138013	0.000411366	0.000275615	0.0116087	0.357034	0.0181638	0	0.0071845	0.0136224	0.00798872	0.00592778	0.729452	29.8819	1.2895	0	0.0009338	0	0	0	0.0992892	2.36664	0.00856875	0.000255047	0	0	0	0	0.000238592	0.0242068	0	0	0	0	0	0	0.00294332	0.210794
		hrk1r repl 11	0	0	0.00161309	0.00468891	0.000814061	0.000491873	0.00525596	0	0	0.00654471	0.00346889	0.000644376	0.000395217	0.023945	0.574298	0.0205921	0	0.0141612	0.0171297	0.0102262	0.0100179	0.997373	39.9991	1.60274	0	0	0	0	0	0.113176	3.31676	0.013708	0.000408105	0	0	0	0	0	0.0327944	0	0	0	0	0	0	0.00374812	0.295923
	50	hrk1r AA repl 1	0	0.0021459	0.00442295	0.00686066	0.00202131	0.00510492	0.0451131	9.5082e-05	0.000683607	0.0544754	0.0275557	0.00666393	0.00305574	0.12161	2.67955	0.117372	0.00095082	0.107972	0.185657	0.107833	0.0913426	6.29959	293.784	11.2247	0.000254098	0.000811475	0	0.000222951	0.000334426	0.690564	15.6904	0.104146	0.000219672	0	0	0	0	0.00132295	0.117285	0.000386885	0.000668852	0.00172623	0	0.000834426	0	0.0166787	0.774864
		hrk1r AA repl 2	0.000709677	0.00438387	0.0146403	0.0254694	0.00528387	0.00693065	0.0665903	0.0011	0.00290645	0.0620242	0.0309145	0.00625645	0.00508548	0.139319	3.72287	0.132029	0.00149516	0.111613	0.187645	0.13314	0.0805323	7.70539	302.081	11.7906	0.000227419	0.00219194	0.000416129	0.00110968	0.000617742	0.802795	15.5177	0.0941903	0	0	0	0	0	0.00634677	0.24139	0.00260484	0.000251613	0.00444516	0	0.000916129	0	0.0488081	1.67116
		hrk1r AA repl 3	0.000284639	0.00295633	0.0115889	0.0154669	0.0039262	0.00660241	0.0605045	0.000887048	0.0026988	0.0692455	0.0328554	0.0114307	0.00518675	0.131279	3.68378	0.152896	0.0016506	0.115821	0.238306	0.109821	0.0935121	8.28676	371.731	15.1063	0.000112952	0.00214458	0.000581325	0.0010512	0.000754518	0.871488	22.1204	0.10639	0	0	0	0	0	0.00312801	0.179834	0.000862952	0.000498494	0.00262801	0.000186747	0.000623494	8.73494e-05	0.027009	1.08092
		hrk1r AA repl 4	0.0006512	0.0057792	0.0167232	0.020664	0.0045568	0.0081584	0.0616784	0.0013024	0.0047728	0.104906	0.0306528	0.0136496	0.0094896	0.228048	5.103	0.142618	0.001384	0.119274	0.24052	0.123019	0.100528	8.12625	538.152	12.3848	0.0003376	0.0013856	0.0005856	0.0017408	0.0004816	0.980229	24.9392	0.0986192	0	0	0	0	0	0.0105216	0.342	0.0021952	0.0001456	0.001912	0.0003552	0.0010928	0.0002512	0.0707952	2.25067
		hrk1r AA repl 5	0.000710942	0.00188573	0.00462979	0.00694902	0.00098188	0.00506329	0.0403481	0.00122681	0.000741287	0.0667722	0.0169802	0.00731316	0.00309303	0.116839	3.17699	0.0692648	0.000752124	0.0729495	0.0901118	0.0708492	0.0633908	5.63932	268.398	4.0728	0.000277441	0.000925525	0.000498526	0.000546211	0.000203745	0.330016	11.3275	0.0314678	0.000346801	0	0.000463846	0	0.000288278	0.000953702	0.0524081	0.000377146	0.000489856	0.000429166	0.000650251	0.000390151	0.000290446	0.00847928	0.371859
		hrk1r AA repl 6	0.000278255	0.00114985	0.00397332	0.0035232	0.00277437	0.00359686	0.034655	0.000752926	0.000994353	0.04929	0.0320771	0.00604796	0.00298306	0.118123	2.4375	0.0848433	0.00104346	0.0813753	0.0848105	0.0520951	0.0585645	5.06621	265.96	5.85777	0	0.000757018	0.000216875	0.00119486	0	0.415449	11.9546	0.0468942	0.000286439	0	0	0	0	0.00217694	0.29616	0.00169204	0.000196415	0.00057697	0.000372371	0.000249611	0	0.0485351	2.37589
		hrk1r AA repl 7	0.00356964	0.00513606	0.00633849	0.00574606	0.00545486	0.005367	0.0633548	0.00435787	0.00426499	0.0844061	0.0475349	0.0214655	0.00513104	0.225941	4.85719	0.195517	0.00724972	0.165057	0.212662	0.147249	0.118069	10.0881	465.021	17.892	0.00308515	0.0072924	0.00118486	0.00223416	0.00343157	0.750351	31.5068	0.326152	0.0048549	0.000481976	0.00102922	0	0	0.00827894	0.553715	0.00754343	0.00288935	0.00314791	0.00475951	0.00719952	0.00132794	0.0790692	4.55698
		hrk1r AA repl 8	0.000431143	0.00173294	0.00286731	0.00775848	0.00300126	0.00758476	0.0432252	0.00142528	0.00131017	0.0683612	0.0230243	0.00636249	0.0076915	0.11568	3.12504	0.0843261	0.000707409	0.0575659	0.105956	0.0610904	0.0739033	6.083	272.768	5.22578	0	0.00166178	0.000690666	0.00047928	0.000435329	0.351752	12.6158	0.0770155	0.000385098	0	0	0.000226036	0	0.00670992	0.271524	0.000885308	0	0.000460444	0	0.000887401	0.000318125	0.0432524	1.96637
		hrk1r AA repl 9	0	0.000231267	0.00134135	0.00318818	0.000284128	0.0004328	0.00295361	0	0	0.00501189	0.00171468	0.000343597	0.000257698	0.014289	0.359237	0.0143319	0	0.00957115	0.0152042	0.00800845	0.00833552	0.735208	32.4144	0.95728	0	0	0	0.000317166	0	0.0855622	1.98139	0.00711642	0.000261001	0	0	0	0	0.000611206	0.0370093	0	0	0	0	0	0	0.00298995	0.291135
		hrk1r AA repl 10	0	0.000211337	0.00322378	0.00674845	0.000737888	0.000390436	0.00566311	0	0	0.00724455	0.00284767	0.000592818	0.000324169	0.0192478	0.436212	0.0281669	0.000257903	0.0177201	0.0258583	0.0152252	0.0109358	1.07871	52.0165	2.64979	0	0	0	0.000222083	0	0.141814	2.92952	0.018689	0.000197009	0	0	0	0	0.00034387	0.0561798	0.000257903	0	0	0	0	0	0.00594071	0.450377
		hrk1r AA repl 11	0	0.000149589	0.00256628	0.0026444	0.000244328	0.000201114	0.0021225	0	0.000169534	0.00340065	0.00141611	0.000202776	0.000362337	0.00806616	0.225066	0.011776	0.000116347	0.00753761	0.0130657	0.00831381	0.00693593	0.587076	27.1576	1.31974	0	0	0	0	0	0.0784094	1.70809	0.00782848	9.47395e-05	0	0	0	0	0.000359013	0.0219364	0.000131306	9.97258e-05	0	0	0	0	0.00253968	0.19641
Statistics
Yeast strain	Acetic acid in culture medium (mM)	Statistics on the replicates	IPC-A d32:0	IPC-A d34:0	IPC-A d36:0	IPC-A d38:0	IPC-A d40:0	IPC-A d42:0	IPC-A d44:0	IPC-A d46:0	IPC-B d/t32:0	IPC-B d/t34:0	IPC-B d/t36:0	IPC-B d/t38:0	IPC-B d/t40:0	IPC-B d/t42:0	IPC-B d/t44:0	IPC-B d/t46:0	IPC-C t32:0	IPC-C t34:0	IPC-C t36:0	IPC-C t38:0	IPC-C t40:0	IPC-C t42:0	IPC-C t44:0	IPC-C t46:0	IPC-D t32:0	IPC-D t34:0	IPC-D t36:0	IPC-D t38:0	IPC-D t40:0	IPC-D t42:0	IPC-D t44:0	IPC-D t46:0	M(IP)2C-A d32:0	M(IP)2C-A d34:0	M(IP)2C-A d36:0	M(IP)2C-A d38:0	M(IP)2C-A d40:0	M(IP)2C-A d42:0	M(IP)2C-A d44:0	M(IP)2C-A d46:0	M(IP)2C-B d/t32:0	M(IP)2C-B d/t34:0	M(IP)2C-B d/t36:0	M(IP)2C-B d/t38:0	M(IP)2C-B d/t40:0	M(IP)2C-B d/t42:0	M(IP)2C-B d/t44:0
S. cerevisiae BY4741	0	Average	0.000357481	0.00261814	0.0111168	0.0182163	0.00575796	0.0119673	0.0634116	0.000844791	0.00380168	0.12617	0.0458955	0.0180096	0.0101551	0.286413	6.08044	0.108646	0.0016506	0.115245	0.194885	0.132249	0.116381	10.7304	364.569	5.80543	0.000175883	0.00129725	0.00076059	0.000884873	0.000675011	0.67961	22.7586	0.107312	0.000532481	0.000208644	9.0774e-05	8.68459e-05	0	0.00725369	0.280332	0.00126499	0.00040133	0.00120531	1.37701e-05	0.00104401	0.000364473	0.0548948	2.24546
	50		0.000215372	0.00212692	0.00471577	0.00904682	0.00207748	0.00462644	0.0434751	0.000525933	0.00159671	0.0506374	0.0233375	0.00564857	0.00306549	0.11847	2.8246	0.093308	0.000688424	0.0732624	0.108639	0.0762645	0.0621387	5.52908	246.641	5.7222	0.000120299	0.000826405	0.000219293	0.000333186	0.000301575	0.486344	13.6956	0.0672457	0.000226159	0	2.81849e-05	0	7.40051e-05	0.00670944	0.273239	0.000856842	0.000198978	0.000594017	8.71216e-05	0.000483365	0.000123447	0.0466854	2.08521
S. cerevisiae hrk1r	0		0.00111561	0.00507902	0.0106291	0.0176274	0.00700668	0.0143532	0.100221	0.00744202	0.00301295	0.113235	0.0446488	0.0173102	0.0107951	0.256379	6.31773	0.134232	0.00136018	0.11184	0.190089	0.127295	0.106181	10.185	409.239	7.03361	0.0297296	0.00149603	0.000798788	0.00117254	0.000754442	0.705102	25.3404	0.108465	0.0305201	0.000238384	0	2.14383e-05	0.000373835	0.00810202	0.373586	0.00125966	0.000368596	0.00129381	0.000691467	0.000636871	0.000491464	0.0738331	2.97527
	50		0.000603227	0.00234201	0.00657415	0.00954716	0.00266063	0.00449388	0.0387462	0.0010134	0.00168564	0.0522852	0.0225067	0.00730263	0.00387822	0.112586	2.70968	0.0939219	0.00141887	0.0787688	0.127254	0.0760586	0.0641864	5.42687	262.68	8.04378	0.000390424	0.00156094	0.000379453	0.000828945	0.000568994	0.499857	13.8447	0.0835008	0.000604151	4.3816e-05	0.000135733	2.05487e-05	2.62071e-05	0.00370481	0.197222	0.00153973	0.000476355	0.00139326	0.000574916	0.0011085	0.000206824	0.0321907	1.45333
S. cerevisiae BY4741	0	Median	0.000315556	0.00232647	0.010171	0.0168194	0.0045811	0.0082497	0.0547242	0.000810294	0.0027468	0.0927176	0.0468927	0.0139104	0.00747658	0.321657	5.83126	0.114957	0.00149412	0.118987	0.202125	0.12786	0.103864	10.7041	395.004	6.66617	0	0.00123382	0.000355556	0.000544118	0.000585415	0.71331	26.1964	0.109703	0.000426975	0	0	0	0	0.00644514	0.310363	0.000938803	0.000264706	0.000853333	0	0.000651471	0.000202985	0.0562478	2.87228
	50		0.000255814	0.00224341	0.00438275	0.00755159	0.00158149	0.00554786	0.0512061	0.000615152	0.00136508	0.0551996	0.0281569	0.0055873	0.00328358	0.133815	3.41453	0.0922496	0.000735686	0.0754289	0.109087	0.0905468	0.0685997	6.33299	262.285	5.58906	0	0.000775085	0	0.000346269	0.000165152	0.383009	13.328	0.0660794	0.000294568	0	0	0	0	0.00681705	0.273012	0.000803269	0	0.000270105	0	0.000707576	0	0.0523845	2.16299
S. cerevisiae hrk1r	0		0.000243243	0.00325541	0.0075056	0.0132955	0.00508889	0.00934627	0.0687635	0.000807407	0.00329403	0.082803	0.0341373	0.0131709	0.00725522	0.189879	4.06983	0.0760341	0.00133148	0.0802255	0.145748	0.0821067	0.0714006	6.29467	259.357	4.14093	6.48649e-05	0.00155075	0.000242963	0.000942577	0.000369748	0.548701	17.7227	0.056523	0.000359983	0	0	0	0	0.00718108	0.259626	0.000868919	0.000352593	0.00106351	0.000125926	0.000436486	0	0.0573324	2.22443
	50		0.000284639	0.00188573	0.00442295	0.00686066	0.00277437	0.00510492	0.0432252	0.000887048	0.000994353	0.0620242	0.0275557	0.00636249	0.00309303	0.118123	3.12504	0.0848433	0.00095082	0.0813753	0.105956	0.0708492	0.0739033	6.083	272.768	5.85777	0.000112952	0.000925525	0.000416129	0.000546211	0.000334426	0.415449	12.6158	0.0770155	0.000219672	0	0	0	0	0.00217694	0.179834	0.000862952	0.000196415	0.00057697	0	0.000623494	0	0.027009	1.08092
S. cerevisiae BY4741	0	Standard deviation	0.000445739	0.0022928	0.00762846	0.012404	0.00520269	0.0117714	0.0510653	0.000711752	0.00385274	0.122807	0.0385242	0.0168346	0.0103708	0.2637	5.35689	0.0800564	0.00151219	0.0858728	0.158708	0.115102	0.107748	9.32399	291.485	3.92602	0.000388225	0.000994939	0.00105138	0.00101569	0.000642575	0.475518	16.9358	0.0903939	0.000528122	0.000650862	0.000248726	0.000230759	0	0.00735286	0.234766	0.00126479	0.000485067	0.00128546	4.56702e-05	0.0012187	0.000437247	0.0467117	1.8128
	50		0.000222701	0.00138876	0.00306239	0.005147	0.0012897	0.00333862	0.026133	0.000522224	0.00133035	0.030211	0.0144904	0.00379434	0.00187689	0.0735364	1.70661	0.0561475	0.000679131	0.0446914	0.0639281	0.0443741	0.0366558	3.27229	146.96	2.89852	0.000227084	0.00062231	0.000387662	0.000365492	0.0003675	0.292212	8.21935	0.0443827	0.000198576	0	9.34788e-05	0	0.000204127	0.00523402	0.186965	0.000639601	0.000241503	0.000767592	0.000204584	0.000423003	0.000201226	0.031034	1.33163
S. cerevisiae hrk1r	0		0.00145841	0.00543925	0.00861292	0.013477	0.00644418	0.0149406	0.0990381	0.0213753	0.00228763	0.0956776	0.0384945	0.0173098	0.0104388	0.231755	5.59752	0.118775	0.00137334	0.0902312	0.159108	0.110803	0.0915294	8.78981	344.174	6.08616	0.0969389	0.000912854	0.000925924	0.00113028	0.000862032	0.521177	20.6441	0.115471	0.0758079	0.000544479	0	7.11027e-05	0.000871989	0.00734962	0.349421	0.00123247	0.000388074	0.00121883	0.00104166	0.000723411	0.000733478	0.070089	2.72103
	50		0.00102553	0.0020002	0.00526168	0.00758924	0.00196024	0.00295616	0.0248535	0.00124498	0.0017087	0.0336428	0.0151065	0.00636969	0.00301601	0.0752884	1.72185	0.0603006	0.00201067	0.0514491	0.0888955	0.0514077	0.0393038	3.28776	168.599	5.85562	0.000903405	0.00206278	0.000380352	0.000703917	0.000986919	0.330925	9.63497	0.0894559	0.00141668	0.000145321	0.000327382	6.81524e-05	8.69191e-05	0.00362452	0.164091	0.00217247	0.000831934	0.00150289	0.00140498	0.00206003	0.000393597	0.0275757	1.30902
S. cerevisiae BY4741	0	Variance	1.98684e-07	5.25692e-06	5.81933e-05	0.000153858	2.7068e-05	0.000138567	0.00260766	5.0659e-07	1.48436e-05	0.0150815	0.00148412	0.000283404	0.000107554	0.0695377	28.6962	0.00640902	2.28671e-06	0.00737414	0.0251883	0.0132484	0.0116095	86.9368	84963.8	15.4137	1.50719e-07	9.89903e-07	1.1054e-06	1.03163e-06	4.12903e-07	0.226117	286.82	0.00817106	2.78913e-07	4.23621e-07	6.18645e-08	5.32496e-08	0	5.40645e-05	0.055115	1.59969e-06	2.3529e-07	1.6524e-06	2.08577e-09	1.48524e-06	1.91185e-07	0.00218198	3.28625
	50		4.95959e-08	1.92867e-06	9.3782e-06	2.64916e-05	1.66333e-06	1.11464e-05	0.000682935	2.72718e-07	1.76984e-06	0.000912703	0.000209973	1.4397e-05	3.52273e-06	0.0054076	2.91251	0.00315254	4.61219e-07	0.00199732	0.0040868	0.00196906	0.00134365	10.7079	21597.1	8.40142	5.15674e-08	3.87269e-07	1.50281e-07	1.33585e-07	1.35056e-07	0.0853881	67.5577	0.00196982	3.94326e-08	0	8.73828e-09	0	4.16678e-08	2.73949e-05	0.0349558	4.0909e-07	5.83239e-08	5.89197e-07	4.18546e-08	1.78931e-07	4.04918e-08	0.000963112	1.77324
S. cerevisiae hrk1r	0		2.12696e-06	2.95854e-05	7.41823e-05	0.000181628	4.15274e-05	0.00022322	0.00980855	0.000456905	5.23325e-06	0.0091542	0.00148183	0.00029963	0.000108968	0.0537106	31.3322	0.0141075	1.88608e-06	0.00814167	0.0253154	0.0122773	0.00837763	77.2608	118455	37.0413	0.00939715	8.33303e-07	8.57335e-07	1.27754e-06	7.43098e-07	0.271625	426.178	0.0133334	0.00574683	2.96458e-07	0	5.05559e-09	7.60365e-07	5.40169e-05	0.122095	1.51898e-06	1.50601e-07	1.48555e-06	1.08506e-06	5.23323e-07	5.3799e-07	0.00491246	7.40402
	50		1.05171e-06	4.00081e-06	2.76853e-05	5.75966e-05	3.84253e-06	8.7389e-06	0.000617699	1.54997e-06	2.91965e-06	0.00113184	0.000228205	4.0573e-05	9.09632e-06	0.00566834	2.96476	0.00363616	4.04279e-06	0.00264701	0.00790241	0.00264275	0.00154479	10.8093	28425.6	34.2883	8.1614e-07	4.25507e-06	1.44668e-07	4.95499e-07	9.74009e-07	0.109511	92.8326	0.00800236	2.00699e-06	2.11183e-08	1.07179e-07	4.64475e-09	7.55493e-09	1.31372e-05	0.0269258	4.71962e-06	6.92114e-07	2.25869e-06	1.97396e-06	4.2437e-06	1.54918e-07	0.000760417	1.71352
[truncated: 49 more columns]

## Sheet: Ceramides
Membrane phosphoproteomics of yeast early response to acetic acid: role of Hrk1 kinase and lipid biosynthetic pathways, in particular sphingolipids
Joana F. Guerreiro1+, Nuno P. Mira1+, Aline X.S. Santos2, Howard Riezman2 and Isabel Sá-Correia1*
*Correspondence:
Prof. Isabel Sá-Correia
e-mail: isacorreia@tecnico.ulisboa.pt
Ceramides
Raw data
Yeast strain	Acetic acid in culture medium (mM)	Biological replicates	DHC-A 18:0/14:0	DHC-A 18:0/16:0	DHC-A 18:0/18:0	DHC-A 18:0/20:0	DHC-A 18:0/22:0	DHC-A 18:0/24:0	DHC-A 18:0/26:0	DHC-A 20:0/16:0	DHC-A 20:0/18:0	DHC-A 20:0/20:0	DHC-A 20:0/22:0	DHC-A 20:0/24:0	DHC-A' 20:0/26:0	DHC-B' 18:0/14:0	DHC-B' 18:0/16:0	DHC-B' 18:0/18:0	DHC-B' 18:0/20:0	DHC-B' 18:0/22:0	DHC-B' 18:0/24:0	DHC-B' 18:0/26:0	DHC-B' 20:0/16:0	DHC-B' 20:0/18:0	DHC-B' 20:0/20:0	DHC-B' 20:0/22:0	DHC-B' 20:0/24:0	DHC-B' 20:0/26:0	PHC-B 18:0/14:0	PHC-B 18:0/16:0	PHC-B 18:0/18:0	PHC-B 18:0/20:0	PHC-B 18:0/22:0	PHC-B 18:0/24:0	PHC-B 18:0/26:0	PHC-B 20:0/16:0	PHC-B 20:0/18:0	PHC-B 20:0/20:0	PHC-B 20:0/22:0	PHC-B 20:0/24:0	PHC-B 20:0/26:0	PHC-C 18:0/14:0	PHC-C 18:0/16:0	PHC-C 18:0/18:0	PHC-C 18:0/20:0	PHC-C 18:0/22:0	PHC-C 18:0/24:0	PHC-C 18:0/26:0	PHC-C 20:0/16:0
S. cerevisiae BY4741	0	BY4741 repl 1	1.02941e-05	2.94118e-05	5.44118e-05	2.64706e-05	2.05882e-05	1.47059e-06	2.5e-05	1.61765e-05	2.35294e-05	0.000123529	2.05882e-05	2.94118e-06	5.88235e-06	7.35294e-06	5.88235e-06	1.76471e-05	9.70588e-05	8.82353e-06	0	6.91176e-05	1.02941e-05	1.76471e-05	1.17647e-05	1.02941e-05	5.88235e-06	1.17647e-05	8.82353e-06	2.79412e-05	1.91176e-05	0.000195588	8.82353e-06	1.91176e-05	0.000723529	2.94118e-05	8.82353e-06	7.35294e-06	2.20588e-05	5.88235e-06	8.82353e-05	5.88235e-06	0.000166176	3.97059e-05	2.79412e-05	8.82353e-06	0.000489706	0.0698735	1.02941e-05
		BY4741 repl 2	5.97015e-06	3.43284e-05	9.85075e-05	2.23881e-05	2.53731e-05	7.46269e-06	2.23881e-05	1.19403e-05	2.38806e-05	0.00019403	3.8806e-05	1.04478e-05	0	5.97015e-06	8.95522e-06	2.83582e-05	0.000164179	2.08955e-05	4.47761e-06	3.28358e-05	7.46269e-06	2.83582e-05	3.13433e-05	1.04478e-05	0	2.98507e-06	2.08955e-05	3.58209e-05	2.38806e-05	0.000371642	1.9403e-05	1.49254e-05	0.000570149	4.1791e-05	2.38806e-05	1.04478e-05	4.02985e-05	1.9403e-05	0.000110448	4.47761e-06	0.000144776	2.83582e-05	2.83582e-05	8.95522e-06	0.000429851	0.0352702	1.34328e-05
		BY4741 repl 3	4.47761e-06	2.38806e-05	3.43284e-05	1.9403e-05	1.04478e-05	2.98507e-06	1.9403e-05	5.97015e-06	8.95522e-06	0.000129851	1.19403e-05	0	4.47761e-06	0	1.04478e-05	7.46269e-06	0.000108955	7.46269e-06	0	3.43284e-05	2.98507e-06	4.47761e-06	1.04478e-05	5.97015e-06	0	1.04478e-05	2.23881e-05	1.9403e-05	7.46269e-06	0.000286567	5.97015e-06	1.79104e-05	0.000820896	8.95522e-06	1.49254e-06	1.49254e-06	4.47761e-06	2.98507e-06	4.32836e-05	1.49254e-06	0.000107463	1.49254e-05	2.83582e-05	7.46269e-06	0.000550746	0.0723701	1.49254e-06
		BY4741 repl 4	5.92593e-06	2.51852e-05	2.51852e-05	1.18519e-05	4.44444e-06	0	1.33333e-05	1.03704e-05	1.33333e-05	6.96296e-05	7.40741e-06	0	2.96296e-06	0	7.40741e-06	1.18519e-05	7.25926e-05	2.96296e-06	1.48148e-06	2.07407e-05	1.48148e-06	5.92593e-06	1.33333e-05	1.48148e-06	0	5.92593e-06	7.40741e-06	1.48148e-05	1.03704e-05	0.00014963	7.40741e-06	1.33333e-05	0.000408889	2.07407e-05	7.40741e-06	4.44444e-06	1.18519e-05	4.44444e-06	5.03704e-05	2.96296e-06	9.33333e-05	1.18519e-05	1.62963e-05	4.44444e-06	0.000285926	0.0340667	1.48148e-05
		BY4741 repl 5	2.12517e-05	4.78164e-05	0.000122197	8.76634e-05	5.04729e-05	1.59388e-05	4.51599e-05	6.90681e-05	0.000278929	0.000305494	1.59388e-05	2.39082e-05	1.32823e-05	1.59388e-05	2.39082e-05	4.51599e-05	0.000132823	2.65647e-05	1.59388e-05	6.10987e-05	2.65647e-05	8.50069e-05	3.45341e-05	1.06259e-05	1.59388e-05	1.85953e-05	5.84422e-05	0.00026299	0.000212517	0.000658804	0.000196578	0.000355966	0.000935076	8.50069e-05	0.000395813	2.65647e-05	1.59388e-05	2.65647e-05	4.25035e-05	0.000239082	0.000196578	8.76634e-05	8.50069e-05	8.76634e-05	0.00194188	0.0581899	2.12517e-05
		BY4741 repl 6	2.99177e-05	6.9808e-05	2.49314e-05	1.49589e-05	2.99177e-05	4.98629e-06	3.4904e-05	3.24109e-05	0.000142109	0.000107205	3.98903e-05	1.99452e-05	2.74246e-05	2.49314e-05	9.97258e-06	5.48492e-05	4.48766e-05	9.97258e-06	2.49314e-05	4.48766e-05	9.97258e-06	5.48492e-05	1.99452e-05	1.99452e-05	1.49589e-05	1.49589e-05	3.4904e-05	6.48217e-05	6.48217e-05	0.000259287	0.000179506	0.000279232	0.000488656	5.48492e-05	4.73697e-05	2.49314e-05	0.00107454	0.000114685	0.000107205	0.000107205	4.73697e-05	3.98903e-05	3.98903e-05	4.48766e-05	0.00130641	0.05365	1.99452e-05
		BY4741 repl 7	7.43384e-06	3.53107e-05	4.4603e-05	1.48677e-05	1.48677e-05	5.57538e-06	2.23015e-05	2.78769e-05	0.000117083	0.000139384	1.30092e-05	7.43384e-06	3.71692e-06	9.2923e-06	7.43384e-06	1.30092e-05	8.54891e-05	7.43384e-06	3.71692e-06	9.47814e-05	1.11508e-05	3.34523e-05	3.71692e-06	7.43384e-06	3.71692e-06	3.71692e-06	2.416e-05	4.64615e-05	6.50461e-05	0.000249034	0.000105932	0.000176554	0.000847458	2.23015e-05	0.000107791	3.71692e-06	3.71692e-06	5.57538e-06	2.04431e-05	6.13292e-05	8.36307e-05	4.64615e-05	3.34523e-05	4.08861e-05	0.00145703	0.113243	7.43384e-06
		BY4741 repl 8	1.75295e-05	3.89545e-05	4.09022e-05	3.5059e-05	4.28499e-05	1.16863e-05	6.03794e-05	4.28499e-05	0.00011102	0.00023957	1.55818e-05	2.33727e-05	5.84317e-06	1.16863e-05	1.36341e-05	2.33727e-05	7.98566e-05	1.94772e-05	5.84317e-06	0.000218145	1.55818e-05	4.67454e-05	1.55818e-05	1.16863e-05	9.73862e-06	3.70067e-05	2.33727e-05	0.000116863	9.93339e-05	0.000488879	0.000198668	0.000223988	0.00087258	7.59612e-05	0.000105177	1.55818e-05	3.5059e-05	2.92158e-05	0.000105177	0.000315531	0.000159713	5.45362e-05	6.42749e-05	4.28499e-05	0.00138678	0.0489872	1.16863e-05
		BY4741 repl 9	1.91095e-05	1.14657e-05	1.91095e-05	7.64381e-06	3.82191e-06	5.73286e-06	1.14657e-05	5.73286e-06	9.55477e-06	3.05753e-05	1.14657e-05	0	6.20155e-06	7.64381e-06	7.64381e-06	1.14657e-05	5.92396e-05	0	1.14657e-05	0.00017963	1.52876e-05	9.55477e-06	7.64381e-06	7.64381e-06	1.14657e-05	9.55477e-06	3.24862e-05	7.45272e-05	5.54177e-05	0.000307664	6.49724e-05	0.000624882	0.00215556	7.64381e-06	1.14657e-05	0	0	7.64381e-06	1.91095e-05	0.00038028	0.000298109	2.67533e-05	3.24862e-05	0.000108924	0.0049379	0.147323	0
		BY4741 repl 10	1.8256e-05	1.52133e-05	1.52133e-05	9.12798e-06	2.73839e-05	1.8256e-05	3.04266e-05	1.8256e-05	2.43413e-05	3.19479e-05	1.3692e-05	1.21706e-05	6.20155e-06	0	1.21706e-05	1.52133e-05	0.000108014	0	0	0.000365119	1.8256e-05	1.52133e-05	0	0	0	2.73839e-05	3.04266e-05	6.38959e-05	6.54172e-05	0.0005492	3.04266e-05	0.00014909	0.00188645	2.73839e-05	3.65119e-05	0	0	4.86826e-05	3.80332e-05	0.000482262	0.000298181	4.86826e-05	2.43413e-05	5.02039e-05	0.0026319	0.183644	0
		BY4741 repl 11	5.47404e-06	2.37208e-05	1.27728e-05	0	5.47404e-06	3.64936e-06	1.09481e-05	7.29872e-06	1.27728e-05	1.45974e-05	7.29872e-06	1.09481e-05	6.20155e-06	3.64936e-06	7.29872e-06	7.29872e-06	6.02144e-05	0	1.09481e-05	0.000120429	1.09481e-05	1.45974e-05	7.29872e-06	1.45974e-05	0	1.82468e-05	2.18962e-05	5.83898e-05	6.02144e-05	0.000259105	4.74417e-05	0.000494488	0.00176264	0	1.45974e-05	0	7.29872e-06	2.00715e-05	5.47404e-05	0.000244507	0.000249981	5.29157e-05	1.09481e-05	7.48119e-05	0.00346324	0.164989	1.27728e-05
	50	BY4741 AA repl 1	6.20155e-06	2.17054e-05	0.000100775	2.0155e-05	1.24031e-05	0	1.08527e-05	1.86047e-05	2.0155e-05	0.000153488	1.39535e-05	3.10078e-06	6.20155e-06	1.55039e-06	1.55039e-05	1.86047e-05	0.000367442	4.65116e-06	0	5.27132e-05	1.08527e-05	1.70543e-05	1.39535e-05	4.65116e-06	0	7.75194e-06	1.08527e-05	2.17054e-05	1.24031e-05	0.00123721	3.10078e-06	4.65116e-06	0.000206202	3.72093e-05	1.08527e-05	7.75194e-06	4.18605e-05	2.94574e-05	8.99225e-05	0	7.75194e-05	1.55039e-05	4.03101e-05	7.75194e-06	0.000102326	0.00924031	1.39535e-05
		BY4741 AA repl 2	1.51515e-06	1.81818e-05	3.33333e-05	1.9697e-05	1.51515e-05	4.54545e-06	1.06061e-05	1.06061e-05	3.18182e-05	0.000119697	2.12121e-05	0	1.51515e-06	3.0303e-06	1.36364e-05	9.09091e-06	8.78788e-05	3.0303e-06	0	3.0303e-05	1.06061e-05	6.06061e-06	9.09091e-06	0	0	3.0303e-06	6.06061e-06	1.51515e-05	1.9697e-05	0.000183333	9.09091e-06	1.06061e-05	0.000295455	2.87879e-05	1.51515e-05	6.06061e-06	1.81818e-05	9.09091e-06	9.69697e-05	1.51515e-06	0.000101515	1.81818e-05	2.42424e-05	6.06061e-06	0.000128788	0.0109697	7.57576e-06
		BY4741 AA repl 3	4.47761e-06	2.08955e-05	2.98507e-05	1.19403e-05	1.04478e-05	0	2.98507e-06	1.19403e-05	1.49254e-05	0.000101493	1.34328e-05	0	0	0	1.9403e-05	1.19403e-05	7.46269e-05	1.49254e-06	0	2.83582e-05	8.95522e-06	4.47761e-06	1.19403e-05	1.49254e-06	0	0	4.47761e-06	1.49254e-05	7.46269e-06	0.000198507	8.95522e-06	4.47761e-06	0.000183582	2.83582e-05	1.04478e-05	2.98507e-06	2.08955e-05	4.47761e-06	5.07463e-05	0	6.56716e-05	1.04478e-05	7.46269e-06	2.98507e-06	9.55224e-05	0.00777015	3.28358e-05
		BY4741 AA repl 4	4.7619e-06	1.90476e-05	3.1746e-05	1.90476e-05	9.52381e-06	3.1746e-06	7.93651e-06	9.52381e-06	1.42857e-05	0.000128571	2.69841e-05	0	1.5873e-06	0	1.42857e-05	2.06349e-05	6.8254e-05	1.5873e-06	0	2.85714e-05	4.7619e-06	9.52381e-06	7.93651e-06	3.1746e-06	0	3.1746e-06	7.93651e-06	1.5873e-05	1.42857e-05	0.000152381	1.26984e-05	9.52381e-06	0.000219048	1.74603e-05	9.52381e-06	7.93651e-06	3.1746e-05	1.11111e-05	5.71429e-05	0	0.000103175	1.26984e-05	2.06349e-05	6.34921e-06	0.00011746	0.010673	7.93651e-06
		BY4741 AA repl 5	1.78699e-05	4.46748e-06	3.12723e-05	2.23374e-05	1.11687e-05	4.46748e-06	2.68049e-05	1.11687e-05	1.11687e-05	0.000102752	4.46748e-06	4.46748e-06	8.93495e-06	4.46748e-06	4.46748e-06	8.93495e-06	2.90386e-05	4.46748e-06	0	3.79736e-05	8.93495e-06	6.70122e-06	4.46748e-06	4.46748e-06	4.46748e-06	0	1.56362e-05	6.70122e-06	1.11687e-05	0.000109453	6.70122e-06	4.46748e-06	0.000343996	2.68049e-05	1.56362e-05	8.93495e-06	8.93495e-06	8.93495e-06	9.82845e-05	4.46748e-06	8.04146e-05	4.46748e-06	1.34024e-05	4.46748e-06	0.000232309	0.026376	1.34024e-05
		BY4741 AA repl 6	1.53791e-05	2.05055e-05	6.92059e-05	2.05055e-05	1.79423e-05	5.12637e-06	4.87005e-05	0	2.30686e-05	0.000387041	5.12637e-06	1.02527e-05	5.12637e-06	5.12637e-06	1.02527e-05	1.02527e-05	0.000107654	0	0	4.87005e-05	7.68955e-06	2.56318e-05	3.07582e-05	1.02527e-05	5.12637e-06	7.68955e-06	1.28159e-05	2.56318e-05	1.02527e-05	0.000181986	5.12637e-06	2.05055e-05	0.000328087	2.56318e-05	2.05055e-05	1.53791e-05	8.71482e-05	2.05055e-05	0.00022556	2.05055e-05	6.66427e-05	1.02527e-05	3.07582e-05	1.02527e-05	0.00040242	0.0419619	6.92059e-05
		BY4741 AA repl 7	4.69748e-06	9.39496e-06	3.75799e-05	1.87899e-05	4.69748e-06	0	4.93236e-05	4.69748e-06	1.87899e-05	0.000164412	9.39496e-06	9.39496e-06	1.40924e-05	4.69748e-06	4.69748e-06	4.69748e-06	4.69748e-05	0	0	3.99286e-05	4.69748e-06	2.58362e-05	4.69748e-06	0	0	4.69748e-06	7.04622e-06	9.39496e-06	4.69748e-06	0.000230177	0	9.39496e-06	0.000420425	2.34874e-05	2.81849e-05	1.40924e-05	2.34874e-05	7.51597e-05	3.28824e-05	0	6.10673e-05	1.17437e-05	1.17437e-05	4.69748e-06	0.000319429	0.0363843	1.40924e-05
		BY4741 AA repl 8	3.55404e-06	7.10808e-06	2.84323e-05	8.8851e-06	7.10808e-06	5.33106e-06	1.77702e-05	7.10808e-06	7.10808e-06	0.000154601	7.10808e-06	0	3.55404e-06	3.55404e-06	3.55404e-06	7.10808e-06	3.55404e-05	7.10808e-06	3.55404e-06	2.48783e-05	3.55404e-06	5.33106e-06	5.33106e-06	0	3.55404e-06	3.55404e-06	7.10808e-06	7.10808e-06	3.55404e-06	0.000126168	7.10808e-06	8.8851e-06	0.000191918	7.10808e-06	1.95472e-05	3.55404e-06	1.24391e-05	7.10808e-06	4.62025e-05	3.55404e-06	5.15336e-05	5.33106e-06	1.77702e-05	7.10808e-06	0.000245229	0.0238725	8.8851e-06
		BY4741 AA repl 9	1.4521e-05	1.65954e-05	1.65954e-05	0	0	0	1.86698e-05	8.29769e-06	1.24465e-05	4.56373e-05	8.29769e-06	1.24465e-05	6.20155e-06	1.24465e-05	2.07442e-05	2.07442e-05	0.000165954	1.24465e-05	0	0.000273824	2.69675e-05	2.28186e-05	1.65954e-05	0	0	4.14885e-05	3.73396e-05	8.29769e-05	8.09025e-05	0.000634773	5.18606e-05	0.00050201	0.00138571	1.24465e-05	3.52652e-05	0	8.29769e-06	0	2.28186e-05	0.000379619	0.000408661	3.31908e-05	3.52652e-05	0.000109944	0.00262	0.0508358	2.48931e-05
		BY4741 AA repl 10	2.89456e-05	2.57294e-05	2.25133e-05	0.000115782	2.57294e-05	3.85942e-05	2.57294e-05	1.92971e-05	3.21618e-05	5.14589e-05	3.85942e-05	2.57294e-05	6.20155e-06	3.85942e-05	3.85942e-05	3.21618e-05	0.000237997	1.28647e-05	4.50265e-05	0.000398806	5.14589e-05	1.92971e-05	4.50265e-05	0	2.89456e-05	4.18103e-05	0.000122215	0.00017689	0.000331267	0.00152125	0.000324834	0.00233173	0.00185252	3.21618e-05	7.0756e-05	0	3.85942e-05	2.89456e-05	0.000128647	0.000977719	0.000466346	6.75398e-05	4.82427e-05	0.000832991	0.0112084	0.109234	2.57294e-05
		BY4741 AA repl 11	3.01242e-05	0.00014058	0	0	0	0	3.01242e-05	2.00828e-05	3.01242e-05	6.52692e-05	0	0	6.20155e-06	0	2.343e-05	0	0.000256056	0	0	0.000152295	3.17978e-05	0	0	0	0	0	4.01656e-05	6.1922e-05	6.35956e-05	0.00110121	8.03313e-05	0.000463578	0.00126187	0	3.01242e-05	0	0	0	6.86163e-05	0.000848499	0.00028618	3.01242e-05	3.51449e-05	0.000130538	0.00284339	0.107207	0
S. cerevisiae hrk1r	0	hrk1r repl 1	1.03704e-05	3.55556e-05	4e-05	3.85185e-05	2.37037e-05	4.44444e-06	2.07407e-05	1.62963e-05	2.81481e-05	0.000128889	2.81481e-05	4.44444e-06	8.88889e-06	2.96296e-06	1.03704e-05	2.51852e-05	0.000105185	1.77778e-05	7.40741e-06	4.59259e-05	1.48148e-05	1.62963e-05	1.33333e-05	8.88889e-06	0	8.88889e-06	1.03704e-05	3.25926e-05	2.07407e-05	0.000192593	1.48148e-05	1.62963e-05	0.000551111	3.55556e-05	1.33333e-05	5.92593e-06	2.51852e-05	1.18519e-05	0.000174815	5.92593e-06	0.000185185	3.7037e-05	3.40741e-05	5.92593e-06	0.000407407	0.0475363	1.18519e-05
		hrk1r repl 2	4.47761e-06	3.13433e-05	8.50746e-05	4.47761e-05	1.34328e-05	0	3.28358e-05	1.19403e-05	2.38806e-05	0.000140299	2.08955e-05	1.49254e-06	5.97015e-06	2.98507e-06	8.95522e-06	2.98507e-05	0.000125373	1.34328e-05	5.97015e-06	5.97015e-05	7.46269e-06	1.04478e-05	1.64179e-05	8.95522e-06	1.49254e-06	7.46269e-06	8.95522e-06	2.38806e-05	2.23881e-05	0.000253731	8.95522e-06	1.64179e-05	0.000747761	2.98507e-05	5.97015e-06	7.46269e-06	1.79104e-05	4.47761e-06	7.91045e-05	5.97015e-06	0.000161194	1.9403e-05	1.79104e-05	4.47761e-06	0.000365672	0.0554582	1.04478e-05
		hrk1r repl 3	2.80112e-06	2.2409e-05	3.92157e-05	2.38095e-05	1.12045e-05	0	1.54062e-05	1.2605e-05	1.40056e-05	0.000114846	1.12045e-05	1.40056e-06	2.80112e-06	2.80112e-06	5.60224e-06	9.80392e-06	8.82353e-05	2.80112e-06	1.40056e-06	3.64146e-05	4.20168e-06	7.0028e-06	5.60224e-06	1.40056e-06	0	1.12045e-05	1.12045e-05	1.54062e-05	1.40056e-05	0.000221289	9.80392e-06	1.40056e-05	0.00054902	1.82073e-05	8.40336e-06	7.0028e-06	1.68067e-05	2.80112e-06	7.84314e-05	5.60224e-06	0.000110644	1.96078e-05	2.80112e-05	8.40336e-06	0.000497199	0.0458375	5.60224e-06
		hrk1r repl 4	5.40541e-06	4.86486e-05	5.54054e-05	3.78378e-05	2.2973e-05	1.35135e-06	8.10811e-06	6.75676e-06	1.89189e-05	0.000164865	2.02703e-05	4.05405e-06	1.35135e-06	4.05405e-06	2.16216e-05	1.62162e-05	0.000574324	5.40541e-06	2.7027e-06	5e-05	1.08108e-05	1.48649e-05	1.08108e-05	9.45946e-06	0	9.45946e-06	1.62162e-05	4.59459e-05	6.75676e-06	0.00182703	9.45946e-06	9.45946e-06	0.000551351	9.45946e-06	5.40541e-06	4.05405e-06	8.10811e-06	0	2.97297e-05	5.40541e-06	0.000145946	2.43243e-05	2.16216e-05	1.35135e-06	0.000297297	0.0454959	1.21622e-05
		hrk1r repl 5	2.65594e-05	6.26043e-05	0.000110032	0.00011762	4.55304e-05	3.22507e-05	6.63985e-05	5.6913e-05	0.000163151	0.000318713	3.60449e-05	4.93246e-05	1.51768e-05	0.000170739	1.51768e-05	4.17362e-05	0.000151768	2.27652e-05	1.70739e-05	0.000159357	3.7942e-05	6.45014e-05	2.46623e-05	1.51768e-05	1.13826e-05	2.84565e-05	0.000119517	0.000258006	0.000136591	0.000656397	0.000413568	0.000756943	0.000918197	8.34725e-05	0.000239035	2.08681e-05	2.08681e-05	2.46623e-05	6.26043e-05	0.000381317	0.000163151	0.000102443	6.45014e-05	0.000147974	0.00217028	0.0443941	3.03536e-05
		hrk1r repl 6	2.58362e-05	5.16723e-05	7.98572e-05	2.81849e-05	8.92522e-05	2.58362e-05	4.46261e-05	3.05336e-05	0.000105693	0.00031708	3.05336e-05	3.52311e-05	2.11387e-05	1.87899e-05	2.34874e-05	2.58362e-05	0.000176156	2.81849e-05	1.87899e-05	0.000627114	9.39496e-06	6.57647e-05	9.39496e-06	1.64412e-05	1.40924e-05	8.69034e-05	4.69748e-05	0.000150319	0.00011274	0.000490887	0.000211387	0.000342916	0.000866685	7.98572e-05	0.000140924	5.4021e-05	4.22773e-05	0.000110391	0.000178504	0.000493236	0.000136227	0.000108042	0.000103345	9.39496e-05	0.001778	0.0610649	2.58362e-05
		hrk1r repl 7	1.15925e-05	5.79624e-05	3.97456e-05	1.15925e-05	9.27398e-05	1.82167e-05	7.94913e-05	3.31214e-05	6.78988e-05	0.00024841	1.65607e-05	1.98728e-05	1.15925e-05	1.65607e-05	9.93641e-06	1.15925e-05	0.000125861	2.31849e-05	6.62427e-06	0.00043389	1.15925e-05	3.80896e-05	1.15925e-05	1.15925e-05	1.32485e-05	4.9682e-05	4.30578e-05	8.61155e-05	8.44595e-05	0.000336182	0.000190448	0.000356055	0.000952239	8.44595e-05	0.000137454	6.62427e-06	1.32485e-05	3.64335e-05	5.96184e-05	0.000380896	0.000105988	5.96184e-05	7.2867e-05	5.63063e-05	0.00145403	0.0680809	6.62427e-06
		hrk1r repl 8	7.32923e-06	1.46585e-05	1.46585e-05	9.77231e-06	3.66461e-05	7.32923e-06	3.176e-05	3.42031e-05	4.39754e-05	0.000434868	1.95446e-05	1.46585e-05	4.88615e-06	1.46585e-05	9.77231e-06	1.71015e-05	0.000124597	1.46585e-05	9.77231e-06	0.000193003	1.22154e-05	2.93169e-05	1.22154e-05	9.77231e-06	4.88615e-06	3.42031e-05	3.176e-05	4.88615e-05	8.55077e-05	0.000532591	0.000136812	0.000171015	0.000432425	4.88615e-05	9.528e-05	1.95446e-05	9.77231e-06	4.39754e-05	4.64184e-05	0.000703606	9.03938e-05	4.88615e-05	6.59631e-05	5.61908e-05	0.000740252	0.0255986	9.77231e-06
		hrk1r repl 9	4.4649e-05	2.79056e-05	1.67434e-05	2.23245e-05	2.23245e-05	0	2.79056e-05	2.23245e-05	2.79056e-05	6.69735e-05	0	0	4.88615e-06	2.79056e-05	3.06962e-05	2.23245e-05	0.000212083	0	0	0.000625086	5.86018e-05	1.67434e-05	1.67434e-05	0	1.67434e-05	5.02301e-05	7.25547e-05	0.000173015	0.000139528	0.00109948	5.58113e-05	0.000809263	0.00212083	1.67434e-05	8.37169e-05	0	2.23245e-05	2.23245e-05	3.90679e-05	0.0005916	0.000675316	0.000111623	5.58113e-05	0.000195339	0.00488907	0.159659	0
		hrk1r repl 10	2.05683e-05	1.43978e-05	1.2341e-05	1.2341e-05	1.64546e-05	8.22731e-06	3.70229e-05	8.22731e-06	1.85114e-05	3.70229e-05	0	1.2341e-05	4.88615e-06	1.64546e-05	1.2341e-05	1.64546e-05	0.000158376	0	1.64546e-05	0.000250933	2.26251e-05	3.70229e-05	1.2341e-05	0	0	1.43978e-05	5.34775e-05	9.66709e-05	9.66709e-05	0.000900891	8.84436e-05	0.000672583	0.00300503	2.67388e-05	2.05683e-05	8.22731e-06	0	2.05683e-05	5.75912e-05	0.000652014	0.000575912	6.17048e-05	3.29092e-05	8.84436e-05	0.00382776	0.220981	1.2341e-05
		hrk1r repl 11	1.28875e-05	3.43667e-05	2.14792e-05	1.71833e-05	1.71833e-05	8.59167e-06	3.00709e-05	1.50354e-05	1.28875e-05	3.00709e-05	0	0.000582086	4.88615e-06	1.28875e-05	2.14792e-05	1.71833e-05	0.000150354	8.59167e-06	1.28875e-05	0.000197609	3.00709e-05	3.86625e-05	1.28875e-05	0	1.71833e-05	1.71833e-05	0.000182573	0.0001031	0.000150354	0.000736736	0.000115988	0.000824801	0.00282236	3.22188e-05	6.87334e-05	0	2.5775e-05	0	0.000111692	0.000906422	0.000472542	4.72542e-05	3.22188e-05	0.000244863	0.005155	0.174018	1.71833e-05
	50	hrk1r AA repl 1	3.44262e-05	7.54098e-05	0.0001	5.08197e-05	4.7541e-05	2.29508e-05	3.11475e-05	4.2623e-05	8.19672e-05	0.000367213	6.22951e-05	3.11475e-05	2.95082e-05	1.14754e-05	9.01639e-05	4.42623e-05	0.00025082	1.14754e-05	1.14754e-05	6.72131e-05	5.90164e-05	3.77049e-05	4.59016e-05	1.80328e-05	2.45902e-05	2.62295e-05	5.08197e-05	4.59016e-05	4.59016e-05	0.00072459	4.7541e-05	0.00014918	0.000527869	5.40984e-05	3.11475e-05	4.2623e-05	0.000137705	0.000116393	0.000306557	1.14754e-05	0.000227869	4.09836e-05	8.68852e-05	5.7377e-05	0.000718033	0.023259	1.96721e-05
		hrk1r AA repl 2	6.45161e-06	1.93548e-05	1.93548e-05	1.29032e-05	3.22581e-06	0	1.6129e-05	6.45161e-06	1.6129e-05	0.000122581	1.29032e-05	3.22581e-06	0	3.22581e-06	1.6129e-05	1.6129e-05	6.77419e-05	3.22581e-06	3.22581e-06	3.22581e-05	0	1.29032e-05	3.22581e-06	6.45161e-06	0	3.22581e-06	3.22581e-06	6.45161e-06	6.45161e-06	0.000151613	6.45161e-06	9.67742e-06	0.000335484	3.22581e-06	3.22581e-06	3.22581e-06	4.19355e-05	3.22581e-06	2.90323e-05	6.45161e-06	0.000106452	1.29032e-05	1.93548e-05	6.45161e-06	0.000254839	0.0261871	6.45161e-06
		hrk1r AA repl 3	3.01205e-06	1.80723e-05	6.0241e-05	1.50602e-05	3.01205e-06	0	6.0241e-06	6.0241e-06	2.10843e-05	3.01205e-05	9.03614e-06	3.01205e-06	0	6.0241e-06	9.03614e-06	1.20482e-05	0.000129518	3.01205e-06	0	4.21687e-05	6.0241e-06	6.0241e-06	3.01205e-06	6.0241e-06	0	3.01205e-06	3.01205e-06	2.40964e-05	1.50602e-05	0.000301205	3.01205e-06	6.0241e-06	0.000385542	3.01205e-06	3.01205e-06	0	9.03614e-06	3.01205e-06	2.40964e-05	0	9.63855e-05	1.50602e-05	9.03614e-06	1.20482e-05	0.000240964	0.030759	6.0241e-06
		hrk1r AA repl 4	8e-06	2.88e-05	4.8e-05	3.2e-05	1.12e-05	0	9.6e-06	8e-06	2.24e-05	0.0001568	1.92e-05	0	0	0	1.44e-05	2.4e-05	0.0001792	2.08e-05	1.6e-06	4.64e-05	3.2e-06	6.4e-06	3.52e-05	1.76e-05	0	6.4e-06	1.28e-05	1.44e-05	1.28e-05	0.0004224	9.6e-06	8e-06	0.0003232	4.8e-06	3.2e-06	8e-06	1.76e-05	4.8e-06	5.12e-05	0	0.000184	1.76e-05	1.76e-05	8e-06	0.0001728	0.0276992	9.6e-06
		hrk1r AA repl 5	4.33501e-06	1.3005e-05	1.734e-05	1.734e-05	1.3005e-05	4.33501e-06	3.68476e-05	8.67002e-06	4.33501e-06	0.000186405	1.51725e-05	0	8.67002e-06	0	4.33501e-06	4.33501e-06	7.36952e-05	4.33501e-06	4.33501e-06	4.98526e-05	4.33501e-06	4.33501e-06	4.33501e-06	4.33501e-06	4.33501e-06	4.33501e-06	8.67002e-06	8.67002e-06	6.50251e-06	0.00018207	8.67002e-06	8.67002e-06	0.000398821	1.3005e-05	2.1675e-05	4.33501e-06	1.3005e-05	4.33501e-06	0.000125715	4.33501e-06	9.75377e-05	6.50251e-06	1.734e-05	4.33501e-06	0.000238426	0.0216295	1.3005e-05
		hrk1r AA repl 6	6.13798e-06	1.6368e-05	2.04599e-05	1.6368e-05	6.13798e-06	4.09199e-06	1.023e-05	6.13798e-06	8.18398e-06	0.000147312	1.6368e-05	0	4.09199e-06	4.09199e-06	6.13798e-06	6.13798e-06	5.11498e-05	4.09199e-06	4.09199e-06	4.50119e-05	4.09199e-06	8.18398e-06	8.18398e-06	0	0	8.18398e-06	1.023e-05	4.09199e-06	4.09199e-06	0.000263933	4.09199e-06	1.4322e-05	0.000370325	1.2276e-05	1.4322e-05	6.13798e-06	1.2276e-05	6.13798e-06	1.6368e-05	4.09199e-06	9.00237e-05	2.04599e-05	3.27359e-05	6.13798e-06	0.000200507	0.0320239	1.2276e-05
		hrk1r AA repl 7	1.00412e-05	1.50618e-05	2.51029e-05	1.00412e-05	5.02058e-06	5.02058e-06	1.00412e-05	1.00412e-05	1.00412e-05	0.000223416	1.00412e-05	5.02058e-06	2.51029e-05	5.02058e-06	5.02058e-06	5.02058e-06	6.77779e-05	5.02058e-06	5.02058e-06	2.76132e-05	5.02058e-06	1.50618e-05	1.00412e-05	0	5.02058e-06	0	5.02058e-06	1.00412e-05	1.00412e-05	0.000263581	5.02058e-06	5.02058e-06	0.000190782	5.02058e-06	5.02058e-06	7.53088e-06	5.02058e-06	7.53088e-06	5.02058e-05	5.02058e-06	9.28808e-05	1.25515e-05	1.50618e-05	5.02058e-06	0.000193292	0.0248845	0
		hrk1r AA repl 8	4.18585e-06	1.04646e-05	2.51151e-05	1.67434e-05	1.04646e-05	0	3.34868e-05	8.3717e-06	1.25576e-05	0.000156969	4.18585e-06	0	4.18585e-06	4.18585e-06	8.3717e-06	4.18585e-06	6.90666e-05	4.18585e-06	6.27878e-06	3.55797e-05	4.18585e-06	8.3717e-06	4.18585e-06	4.18585e-06	0	4.18585e-06	4.18585e-06	8.3717e-06	6.27878e-06	0.000167434	6.27878e-06	4.18585e-06	0.000255337	8.3717e-06	8.3717e-06	4.18585e-06	2.51151e-05	1.25576e-05	2.9301e-05	4.18585e-06	8.3717e-05	1.04646e-05	2.30222e-05	4.18585e-06	0.000117204	0.0204291	1.67434e-05
		hrk1r AA repl 9	1.98229e-05	2.31267e-05	6.60763e-06	6.60763e-06	1.98229e-05	1.32153e-05	1.65191e-05	6.60763e-06	1.32153e-05	1.98229e-05	6.60763e-06	1.32153e-05	4.18585e-06	1.32153e-05	2.64305e-05	1.32153e-05	8.58992e-05	0	0	0.000759877	1.98229e-05	1.32153e-05	0	0	0	1.98229e-05	3.30381e-05	7.26839e-05	6.93801e-05	0.000287432	3.96458e-05	0.000270913	0.0010407	1.98229e-05	3.96458e-05	0	1.98229e-05	1.98229e-05	3.30381e-05	0.000287432	0.000303951	4.62534e-05	2.64305e-05	5.61648e-05	0.00126866	0.0521705	6.60763e-06
		hrk1r AA repl 10	2.14919e-05	1.43279e-05	1.07459e-05	7.16396e-06	1.07459e-05	7.16396e-06	1.79099e-05	1.07459e-05	7.16396e-06	1.61189e-05	1.07459e-05	1.25369e-05	4.18585e-06	1.25369e-05	1.07459e-05	2.32829e-05	8.05945e-05	3.58198e-06	7.16396e-06	0.000261484	2.14919e-05	1.43279e-05	5.37297e-06	0	3.58198e-06	1.79099e-05	3.04468e-05	7.88035e-05	9.13405e-05	0.000404764	5.73117e-05	0.000358198	0.000798781	1.07459e-05	1.79099e-05	7.16396e-06	3.58198e-06	5.37297e-06	5.19387e-05	0.00174621	0.000399391	2.86558e-05	2.14919e-05	0.000143279	0.00241963	0.048534	8.95495e-06
		hrk1r AA repl 11	3.32419e-06	9.97258e-06	4.98629e-06	3.32419e-06	0	3.32419e-06	9.97258e-06	4.98629e-06	4.98629e-06	1.6621e-05	3.32419e-06	6.64839e-06	4.18585e-06	3.32419e-06	6.64839e-06	6.64839e-06	4.82008e-05	0	0	5.81734e-05	6.64839e-06	6.64839e-06	3.32419e-06	0	0	3.32419e-06	3.4904e-05	2.99178e-05	2.16073e-05	0.000214411	1.32968e-05	0.000113023	0.000388931	6.64839e-06	1.16347e-05	0	0	3.65661e-05	9.97258e-06	5.98355e-05	0.000274246	2.82557e-05	1.16347e-05	3.32419e-05	0.000766227	0.024722	3.32419e-06
Statistics
Yeast strain	Acetic acid in culture medium (mM)	Statistics on the replicates	IPC-A d32:0	IPC-A d34:0	IPC-A d36:0	IPC-A d38:0	IPC-A d40:0	IPC-A d42:0	IPC-A d44:0	IPC-A d46:0	IPC-B d/t32:0	IPC-B d/t34:0	IPC-B d/t36:0	IPC-B d/t38:0	IPC-B d/t40:0	IPC-B d/t42:0	IPC-B d/t44:0	IPC-B d/t46:0	IPC-C t32:0	IPC-C t34:0	IPC-C t36:0	IPC-C t38:0	IPC-C t40:0	IPC-C t42:0	IPC-C t44:0	IPC-C t46:0	IPC-D t32:0	IPC-D t34:0	IPC-D t36:0	IPC-D t38:0	IPC-D t40:0	IPC-D t42:0	IPC-D t44:0	IPC-D t46:0	M(IP)2C-A d32:0	M(IP)2C-A d34:0	M(IP)2C-A d36:0	M(IP)2C-A d38:0	M(IP)2C-A d40:0	M(IP)2C-A d42:0	M(IP)2C-A d44:0	M(IP)2C-A d46:0	M(IP)2C-B d/t32:0	M(IP)2C-B d/t34:0	M(IP)2C-B d/t36:0	M(IP)2C-B d/t38:0	M(IP)2C-B d/t40:0	M(IP)2C-B d/t42:0	M(IP)2C-B d/t44:0
S. cerevisiae BY4741	0	Average	1.324e-05	3.22814e-05	4.4742e-05	2.26759e-05	2.1422e-05	7.06758e-06	2.68827e-05	2.2541e-05	6.95917e-05	0.000125983	1.77835e-05	1.01061e-05	7.47223e-06	7.86046e-06	1.04322e-05	2.14262e-05	9.21181e-05	9.41755e-06	7.16393e-06	0.000112827	1.18168e-05	2.87116e-05	1.41463e-05	9.10236e-06	5.60921e-06	1.45988e-05	2.59275e-05	7.14481e-05	6.21454e-05	0.000343218	7.86481e-05	0.000215408	0.0010429	3.40041e-05	6.91209e-05	8.59387e-06	0.000110476	2.59231e-05	6.17772e-05	0.000167728	0.000167756	4.10677e-05	3.55776e-05	4.36274e-05	0.00171649	0.089237	1.0284e-05
	50		1.20043e-05	2.76556e-05	3.64822e-05	2.33763e-05	1.03793e-05	5.5672e-06	2.26821e-05	1.10297e-05	1.96411e-05	0.000134038	1.35065e-05	5.94471e-06	5.41967e-06	6.6788e-06	1.53245e-05	1.31064e-05	0.000134311	4.33164e-06	4.41641e-06	0.000101487	1.54796e-05	1.29757e-05	1.36179e-05	2.18532e-06	3.82668e-06	1.02906e-05	2.46958e-05	3.98437e-05	5.08442e-05	0.000516041	4.63461e-05	0.000306348	0.000608074	2.17687e-05	2.41814e-05	6.06315e-06	2.65078e-05	1.77083e-05	8.34357e-05	0.000203262	0.000160793	1.99529e-05	2.5907e-05	0.000102104	0.00166502	0.0395022	1.98645e-05
S. cerevisiae hrk1r	0		1.56797e-05	3.65022e-05	4.67775e-05	3.30873e-05	3.55859e-05	9.65887e-06	3.58515e-05	2.25415e-05	4.77251e-05	0.000182003	1.66547e-05	6.59005e-05	7.86037e-06	2.64363e-05	1.54035e-05	2.12077e-05	0.000181119	1.24366e-05	9.00757e-06	0.000243549	1.99757e-05	3.07921e-05	1.32728e-05	7.42609e-06	7.18444e-06	2.89156e-05	5.42419e-05	9.39921e-05	7.90675e-05	0.000658892	0.000114136	0.000362705	0.00122882	4.23113e-05	7.44385e-05	1.21573e-05	1.83887e-05	2.5226e-05	8.34161e-05	0.000375636	0.000256591	5.81745e-05	4.81121e-05	8.21113e-05	0.001962	0.0861931	1.2925e-05
	50		1.10208e-05	2.21785e-05	3.0723e-05	1.71247e-05	1.18342e-05	5.4638e-06	1.79916e-05	1.07872e-05	1.83694e-05	0.000131216	1.54436e-05	6.80059e-06	7.64696e-06	5.73637e-06	1.79472e-05	1.44787e-05	0.000100333	5.42988e-06	3.9265e-06	0.000129603	1.2167e-05	1.21069e-05	1.11621e-05	5.14812e-06	3.41162e-06	8.78447e-06	1.78503e-05	2.75845e-05	2.63142e-05	0.000307585	1.82655e-05	8.61104e-05	0.000455979	1.28206e-05	1.44695e-05	7.56386e-06	2.5918e-05	1.99777e-05	6.61295e-05	0.000193549	0.000177859	2.179e-05	2.55085e-05	3.05674e-05	0.000599144	0.0302089	9.33263e-06
S. cerevisiae BY4741	0	Median	1.02941e-05	2.94118e-05	3.43284e-05	1.49589e-05	2.05882e-05	5.57538e-06	2.23881e-05	1.61765e-05	2.38806e-05	0.000123529	1.3692e-05	1.04478e-05	5.88235e-06	7.35294e-06	8.95522e-06	1.52133e-05	8.54891e-05	7.46269e-06	4.47761e-06	6.91176e-05	1.09481e-05	1.76471e-05	1.17647e-05	1.02941e-05	3.71692e-06	1.17647e-05	2.33727e-05	5.83898e-05	6.02144e-05	0.000286567	4.74417e-05	0.000176554	0.000847458	2.73839e-05	2.38806e-05	4.44444e-06	1.18519e-05	1.9403e-05	5.03704e-05	0.000107205	0.000159713	3.98903e-05	2.83582e-05	4.28499e-05	0.00138678	0.0698735	1.16863e-05
	50		6.20155e-06	1.90476e-05	3.12723e-05	1.90476e-05	1.04478e-05	3.1746e-06	1.86698e-05	1.06061e-05	1.87899e-05	0.000119697	9.39496e-06	3.10078e-06	6.20155e-06	3.55404e-06	1.42857e-05	1.02527e-05	8.78788e-05	3.0303e-06	0	3.99286e-05	8.95522e-06	9.52381e-06	9.09091e-06	0	0	3.55404e-06	1.08527e-05	1.5873e-05	1.24031e-05	0.000198507	8.95522e-06	9.52381e-06	0.000328087	2.56318e-05	1.95472e-05	6.06061e-06	2.08955e-05	9.09091e-06	6.86163e-05	3.55404e-06	8.04146e-05	1.26984e-05	2.42424e-05	7.10808e-06	0.000245229	0.026376	1.39535e-05
S. cerevisiae hrk1r	0		1.15925e-05	3.43667e-05	3.97456e-05	2.38095e-05	2.2973e-05	7.32923e-06	3.176e-05	1.62963e-05	2.79056e-05	0.000140299	1.95446e-05	1.2341e-05	4.88615e-06	1.46585e-05	1.2341e-05	1.71833e-05	0.000150354	1.34328e-05	7.40741e-06	0.000193003	1.22154e-05	2.93169e-05	1.2341e-05	8.95522e-06	4.88615e-06	1.71833e-05	4.30578e-05	8.61155e-05	8.55077e-05	0.000532591	8.84436e-05	0.000342916	0.000866685	3.22188e-05	6.87334e-05	7.0028e-06	1.79104e-05	2.05683e-05	6.26043e-05	0.000381317	0.000161194	4.88615e-05	3.40741e-05	5.63063e-05	0.00145403	0.0554582	1.18519e-05
	50		6.45161e-06	1.6368e-05	2.04599e-05	1.50602e-05	1.04646e-05	4.09199e-06	1.6129e-05	8e-06	1.25576e-05	0.000147312	1.07459e-05	3.22581e-06	4.18585e-06	4.18585e-06	9.03614e-06	1.20482e-05	7.36952e-05	4.09199e-06	4.09199e-06	4.64e-05	5.02058e-06	8.3717e-06	4.33501e-06	4.18585e-06	0	4.33501e-06	1.023e-05	1.44e-05	1.28e-05	0.000263933	8.67002e-06	9.67742e-06	0.000385542	8.3717e-06	1.16347e-05	4.33501e-06	1.3005e-05	6.13798e-06	3.30381e-05	5.02058e-06	0.000106452	1.76e-05	1.93548e-05	8e-06	0.000240964	0.0261871	8.95495e-06
S. cerevisiae BY4741	0	Standard deviation	8.40339e-06	1.62313e-05	3.526e-05	2.35866e-05	1.56297e-05	5.85949e-06	1.51949e-05	1.95241e-05	8.54319e-05	9.15628e-05	1.13047e-05	9.12838e-06	7.35607e-06	7.61797e-06	5.03691e-06	1.5625e-05	3.50947e-05	9.18213e-06	7.95365e-06	0.000104801	7.04188e-06	2.48545e-05	1.07943e-05	5.61822e-06	6.37526e-06	1.03644e-05	1.37853e-05	6.98099e-05	5.74946e-05	0.000158361	7.83951e-05	0.00020831	0.000602526	2.77727e-05	0.000114639	9.78094e-06	0.000320032	3.25913e-05	3.4644e-05	0.000173076	8.54011e-05	2.11818e-05	2.13697e-05	3.53339e-05	0.00145697	0.0539141	7.41058e-06
	50		1.02228e-05	3.8036e-05	2.70101e-05	3.16946e-05	7.61247e-06	1.11981e-05	1.54913e-05	6.28951e-06	8.71332e-06	9.34724e-05	1.13576e-05	8.06931e-06	3.91012e-06	1.11637e-05	1.02578e-05	9.10961e-06	0.000109627	4.69114e-06	1.3511e-05	0.000124607	1.50245e-05	9.36577e-06	1.32751e-05	3.26318e-06	8.57694e-06	1.57408e-05	3.46147e-05	5.15393e-05	9.64143e-05	0.000523588	9.56492e-05	0.000698025	0.000593979	1.12988e-05	1.76467e-05	5.40296e-06	2.39529e-05	2.16383e-05	5.68199e-05	0.000369592	0.000151838	1.82324e-05	1.30258e-05	0.000246712	0.00332431	0.0368445	1.89234e-05
S. cerevisiae hrk1r	0		1.26648e-05	1.67029e-05	3.24786e-05	3.04128e-05	2.91765e-05	1.10907e-05	2.11053e-05	1.50125e-05	4.74162e-05	0.000131143	1.26569e-05	0.00017191	5.93086e-06	4.85426e-05	7.80258e-06	9.15245e-06	0.000134784	9.85431e-06	6.54276e-06	0.00022225	1.63773e-05	2.03877e-05	4.8637e-06	6.12021e-06	7.33221e-06	2.48561e-05	5.38728e-05	7.46167e-05	5.44398e-05	0.000484221	0.000123406	0.000344654	0.000950797	2.78972e-05	7.51573e-05	1.54201e-05	1.11368e-05	3.18522e-05	5.11103e-05	0.00032765	0.000210996	3.47951e-05	2.6474e-05	8.30366e-05	0.00184266	0.0658638	8.75852e-06
	50		1.00226e-05	1.8492e-05	2.84409e-05	1.35275e-05	1.30938e-05	7.04354e-06	1.08433e-05	1.07069e-05	2.1928e-05	0.000108582	1.63112e-05	9.39224e-06	1.00978e-05	4.67712e-06	2.47903e-05	1.22255e-05	6.26594e-05	5.92097e-06	3.55735e-06	0.000219188	1.69658e-05	9.27304e-06	1.49633e-05	6.76486e-06	7.30395e-06	8.53019e-06	1.64935e-05	2.68653e-05	2.95724e-05	0.000164077	1.98062e-05	0.000124772	0.000250475	1.45906e-05	1.22269e-05	1.20159e-05	3.88652e-05	3.35104e-05	8.55908e-05	0.000521884	0.000108992	1.28324e-05	2.1407e-05	4.26057e-05	0.000701362	0.0105839	5.77979e-06
S. cerevisiae BY4741	0	Variance	7.0617e-11	2.63454e-10	1.24326e-09	5.5633e-10	2.44287e-10	3.43336e-11	2.30885e-10	3.81191e-10	7.2986e-09	8.38375e-09	1.27796e-10	8.33273e-11	5.41117e-11	5.80335e-11	2.53704e-11	2.4414e-10	1.23164e-09	8.43115e-11	6.32605e-11	1.09833e-08	4.9588e-11	6.17745e-10	1.16516e-10	3.15644e-11	4.06439e-11	1.0742e-10	1.90033e-10	4.87343e-09	3.30563e-09	2.50783e-08	6.14579e-09	4.33929e-08	3.63038e-07	7.71321e-10	1.31421e-08	9.56669e-11	1.0242e-07	1.0622e-09	1.2002e-09	2.99552e-08	7.29334e-09	4.48667e-10	4.56665e-10	1.24849e-09	2.12275e-06	0.00290673	5.49167e-11
	50		1.04506e-10	1.44674e-09	7.29544e-10	1.00455e-09	5.79498e-11	1.25398e-10	2.39979e-10	3.95579e-11	7.5922e-11	8.73709e-09	1.28995e-10	6.51138e-11	1.52891e-11	1.24628e-10	1.05222e-10	8.2985e-11	1.20182e-08	2.20068e-11	1.82547e-10	1.55269e-08	2.25735e-10	8.77177e-11	1.76228e-10	1.06484e-11	7.35639e-11	2.47771e-10	1.19818e-09	2.6563e-09	9.29571e-09	2.74145e-07	9.14876e-09	4.87239e-07	3.52811e-07	1.27664e-10	3.11405e-10	2.9192e-11	5.73743e-10	4.68214e-10	3.2285e-09	1.36598e-07	2.30547e-08	3.3242e-10	1.69671e-10	6.08668e-08	1.1051e-05	0.00135752	3.58096e-10
S. cerevisiae hrk1r	0		1.60397e-10	2.78987e-10	1.05486e-09	9.24938e-10	8.51267e-10	1.23004e-10	4.45435e-10	2.25377e-10	2.2483e-09	1.71984e-08	1.60196e-10	2.95529e-08	3.51751e-11	2.35639e-09	6.08802e-11	8.37673e-11	1.81668e-08	9.71074e-11	4.28077e-11	4.93951e-08	2.68217e-10	4.15659e-10	2.36556e-11	3.7457e-11	5.37613e-11	6.17824e-10	2.90227e-09	5.56765e-09	2.96369e-09	2.3447e-07	1.5229e-08	1.18786e-07	9.04014e-07	7.78255e-10	5.64863e-09	2.37778e-10	1.24028e-10	1.01456e-09	2.61226e-09	1.07355e-07	4.45195e-08	1.2107e-09	7.00875e-10	6.89508e-09	3.39539e-06	0.00433804	7.67116e-11
	50		1.00453e-10	3.41954e-10	8.08883e-10	1.82993e-10	1.71448e-10	4.96114e-11	1.17577e-10	1.14638e-10	4.80839e-10	1.17901e-08	2.66056e-10	8.82142e-11	1.01965e-10	2.18755e-11	6.14557e-10	1.49463e-10	3.9262e-09	3.50578e-11	1.26547e-11	4.80434e-08	2.87838e-10	8.59892e-11	2.239e-10	4.57634e-11	5.33477e-11	7.27642e-11	2.72037e-10	7.21745e-10	8.74528e-10	2.69213e-08	3.92286e-10	1.55681e-08	6.27376e-08	2.12885e-10	1.49498e-10	1.44382e-10	1.51051e-09	1.12294e-09	7.32578e-09	2.72363e-07	1.18792e-08	1.64671e-10	4.58259e-10	1.81524e-09	4.91909e-07	0.00011202	3.3406e-11
[truncated: 17 more columns]

## Sheet: PC
Membrane phosphoproteomics of yeast early response to acetic acid: role of Hrk1 kinase and lipid biosynthetic pathways, in particular sphingolipids
Joana F. Guerreiro1+, Nuno P. Mira1+, Aline X.S. Santos2, Howard Riezman2 and Isabel Sá-Correia1*
*Correspondence:
Prof. Isabel Sá-Correia
e-mail: isacorreia@tecnico.ulisboa.pt
Phosphatidylcholine (PC)
Raw data
Yeast strain	Acetic acid in culture medium (mM)	Biological replicates	LysoPC16:0	LysoPC16:1	LysoPC18:0	LysoPC18:1	PC28:0	PC28:1	PC28:2	PC30:0	PC30:1	PC30:2	PC32:0	PC32:1	PC32:2	PC34:0	PC34:1	PC34:2	PC36:0	PC36:1	PC36:2	PC38:0	PC38:1	PC38:2	PC40:0	PC40:1	PC40:2	PC42:0	PC42:1	PC42:2	PC44:0	PC44:1	PC44:2	PC46:1	PC46:2	PC48:0	PC48:1	PC48:2
S. cerevisiae BY4741	0	BY4741 repl 1	0.181519	3.36986	0.0289608	0.902973	0.580624	4.47683	0.0120736	0.510934	8.76996	2.62444	2.01628	61.4444	398.11	0.848435	24.8405	206.996	0.980313	0.848892	4.81859	0.243582	0.011035	0.032547	0.0111625	0.00112634	0.00070662	0.000727872	0.00192594	0.000738497	0.000903198	0.00139199	0.00115822	0.000695994	0.000563171	0.000690681	0.000868664	0.000640208
		BY4741 repl 2	0.116472	2.1561	0.0239466	0.634126	0.344455	2.65512	0.00861132	0.322152	5.09066	1.32542	1.13923	33.519	224.782	0.457036	14.1578	120.509	0.642802	0.550658	3.03899	0.181152	0.00701072	0.0253079	0.00814261	0.00264024	0.00419845	0.000987285	0.00142608	0.00121665	0.000797806	0.00148591	0.000762902	0	0	0.000718025	0	0
		BY4741 repl 3	0.11528	2.08581	0.0233869	0.615106	0.368927	2.78075	0.00617194	0.319729	5.13475	1.3399	1.17914	31.047	221.085	0.457547	15.1981	127.047	0.601108	0.571809	3.13629	0.204263	0.00647302	0.0243031	0.00932575	0.00335824	0.0038656	0.00105561	0.00134552	0.00138641	0.000353107	0.000906928	0.000501784	0	0	0.000330806	0	0
		BY4741 repl 4	0.172286	3.54813	0.0326322	0.974089	0.356535	3.16386	0.00802267	0.337287	5.5777	1.57602	1.0953	33.9929	246.763	0.407298	13.613	130.244	0.810707	0.481549	2.91142	0.244673	0.00899653	0.0300242	0.012816	0.003167	0.00370652	0.00162051	0.00212497	0.00225546	0.000856998	0.00117448	0.00132835	0	0	0	0.00100113	0.00242881
		BY4741 repl 5	0.0743609	0.524402	0.0150507	0.229469	0.503229	2.1694	0.0064552	0.457933	5.31577	0.987088	2.13992	49.3018	177.742	0.862174	20.6911	102.269	0.442906	0.904831	2.66508	0.0970363	0.00731131	0.0261189	0.00536214	0.00464362	0.00674567	0.00223773	0.00301931	0.0025301	0	0.00172559	0.00165106	0	0	0	0	0
		BY4741 repl 6	0.176108	1.54268	0.0286634	0.553842	0.550151	2.28114	0.00762338	0.491622	5.51792	0.824381	2.26361	53.266	181.944	0.926475	22.1267	113.388	0.556464	1.01937	3.09457	0.128981	0.0113948	0.0350986	0.00869896	0.00471004	0.00444837	0.00198381	0.0041365	0.00572933	0.00111666	0.00241891	0.00235502	0	0	0	0	0
		BY4741 repl 7	0.0863767	0.775084	0.0176921	0.355369	0.513658	2.21101	0.00628785	0.443956	5.08012	0.739034	2.19841	53.3329	184.242	0.975226	24.622	130.247	0.536553	1.18167	3.792	0.135129	0.00890079	0.0331453	0.00784612	0.00209656	0.00155463	0.00103642	0.0025801	0.00162397	0	0.00162214	0.00135026	0	0	0	0	0
	50	BY4741 AA repl 1	0.154811	2.03874	0.0324652	0.658457	0.514825	2.38425	0.00859766	0.4185	5.61203	1.43378	1.79327	45.3722	210.31	0.76594	19.7336	123.614	0.671091	0.916784	3.48204	0.181813	0.0133265	0.038809	0.0101546	0.00280111	0.0045881	0.00161053	0.00574071	0.00159936	0.000750536	0.0020126	0.00136258	0.00032836	0.000482487	0.000357398	0.000379736	0.000768406
		BY4741 AA repl 2	0.594728	6.30372	0.0849054	1.45207	1.00341	3.69201	0.0122546	0.753529	8.85694	1.6464	3.33437	78.7928	268.022	1.41706	33.9531	179.158	1.245	1.67505	5.20085	0.348439	0.0171041	0.0507715	0.0172682	0.00349618	0.00424463	0.0026247	0.00786641	0.00191726	0.00124058	0.00295279	0.00157379	0.000404983	0.000353719	0.000533142	0.000374225	0.000594658
		BY4741 AA repl 3	0.185856	1.79213	0.0318748	0.6045	0.663667	2.51912	0.00796223	0.495483	5.86246	1.07747	2.45316	58.0209	183.63	1.03564	26.1815	127.095	0.810194	1.27845	3.89142	0.233862	0.0120514	0.0381952	0.0132868	0.00239102	0.00185081	0.00135522	0.0077485	0.000723412	0.000526118	0.00251315	0.00107572	0.000387542	0.000307685	0.000300639	0.000415727	0
		BY4741 AA repl 4	0.177304	2.09612	0.0308082	0.639302	0.45599	2.07474	0.00632264	0.365147	4.67119	1.07478	1.5625	40.3251	158.555	0.681002	17.562	100.803	0.614188	0.816667	2.79304	0.16156	0.00891353	0.0268756	0.00773181	0.00210044	0.00129367	0.00123325	0.00341721	0.000760564	0.00065572	0.00135942	0.000659274	0.000245229	0	0.000254114	0.000316309	0.000257668
		BY4741 AA repl 5	0.0859205	0.486454	0.0165995	0.23454	0.452029	1.43281	0.00671491	0.376097	3.63027	0.577306	1.67002	36.0811	105.46	0.737165	16.8828	70.2216	0.44882	0.915113	2.24221	0.114724	0.00730404	0.0234451	0.00624816	0.0017923	0	0.00185868	0.00742851	0	0	0.00252665	0	0	0	0	0	0
		BY4741 AA repl 6	0.0923848	0.453961	0.0184062	0.238013	0.716793	1.82442	0.00868369	0.540884	4.74895	0.668145	2.67575	55.5869	130.787	1.28675	25.9799	91.9359	0.782124	1.60938	3.18446	0.160114	0.011173	0.0298494	0.00777994	0.00529383	0.00158236	0.00254078	0.0246038	0	0.00179463	0.0054868	0	0	0	0	0	0
		BY4741 AA repl 7	0.0963155	0.488827	0.0194184	0.26681	0.653256	1.51248	0.00527843	0.456849	3.86637	0.449298	2.49236	52.7738	110.308	1.26207	26.7875	88.1304	0.600982	1.71215	3.11742	0.142118	0.0126538	0.033463	0.00841135	0.00516798	0.00172378	0.00196477	0.022866	0.00231454	0.00116146	0.0053119	0.00113468	0	0	0	0	0
S. cerevisiae hrk1r	0	hrk1r repl 1	0.102432	2.10227	0.0194434	0.610749	0.355041	2.86868	0.00774017	0.310057	4.94672	1.56355	1.16489	35.8426	245.104	0.585303	14.6141	128.246	0.664528	0.486109	2.82295	0.1247	0.00555282	0.018861	0.00480156	0.000533085	0.000341478	0.000440127	0.000880255	0.000337684	0.00056913	0.000853696	0.000481864	0.000387009	0	0.000364243	0.000383214	0
		hrk1r repl 2	0.253871	5.04816	0.0403138	1.4163	0.407201	3.3569	0.00717775	0.361894	5.96379	1.46704	1.34557	38.5346	257.437	0.491747	15.8448	142.692	0.831727	0.607124	3.6546	0.241373	0.00722473	0.0288449	0.0115464	0.000742202	0.00140455	0.00124248	0.00180383	0.00669626	0.000845547	0.00136932	0.000805618	0	0	0.000507328	0	0.000991169
		hrk1r repl 3	0.170414	3.33072	0.029213	0.944262	0.318195	2.7029	0.00590719	0.283749	4.38565	1.18849	1.08971	32.3174	217.58	0.414968	13.1557	117.679	0.68701	0.462715	2.79726	0.206068	0.00722708	0.0238937	0.00957042	0.0011609	0.00134804	0.00143747	0.000993641	0.00123708	0.000592872	0.000932366	0.00100855	0	0	0	0.000702173	0.00111619
		hrk1r repl 4	0.210982	3.09004	0.0348334	0.91374	0.456115	2.74022	0.00754666	0.382749	5.24284	1.30426	1.52501	39.3881	190.407	0.559389	15.9287	109.362	0.867683	0.657996	2.98569	0.200884	0.00705072	0.0261311	0.00823317	0.00137057	0.00132415	0.00132415	0.00190071	0.00138278	0.000654744	0.00162709	0.00154158	0.000679175	0	0	0	0
		hrk1r repl 5	0.0989534	0.636335	0.0192158	0.288985	0.631851	2.66771	0.00918375	0.518883	6.09845	1.09091	2.56156	60.2559	220.504	1.09664	26.1515	132.895	0.633628	1.19272	3.56992	0.172295	0.0091977	0.0283075	0.00931211	0.00202037	0	0	0.00390121	0.00394028	0.00190316	0.00231059	0	0	0	0	0	0
		hrk1r repl 6	0.155317	1.31098	0.0320084	0.598171	0.835381	3.23095	0.00922076	0.709451	7.54223	1.10748	3.47341	79.7919	254.38	1.58921	38.0882	181.999	0.90137	1.91407	5.48705	0.23209	0.0141777	0.0477863	0.011366	0.00475127	0.00300708	0.0021391	0.0130094	0.00317163	0.0017483	0.00364881	0.0019293	0	0	0	0	0
		hrk1r repl 7	0.127593	1.1044	0.0229333	0.480197	0.668357	2.73519	0.00946802	0.568814	6.42591	0.929338	2.69833	63.9134	228.537	1.17092	29.0729	149.215	0.67697	1.34483	4.09505	0.148849	0.00787642	0.0328954	0.00674446	0.00229612	0	0	0.00346244	0	0	0.00207919	0.00191165	0	0	0	0	0
	50	hrk1r AA repl 1	0.245125	3.21682	0.041939	0.96113	0.388837	2.25047	0.00667158	0.344568	4.89384	1.28628	1.50268	40.5484	201.719	0.602484	17.5275	121.98	0.628349	0.719848	3.37373	0.152861	0.0101548	0.0363946	0.0110174	0.00418762	0.00516516	0.00161262	0.00435668	0.00273106	0.000520201	0.00139154	0.00155627	0	0	0.000533206	0	0
		hrk1r AA repl 2	0.208256	2.36983	0.037855	0.812763	0.437695	2.0791	0.00608683	0.341841	4.45214	0.854931	1.50721	38.4892	148.197	0.641683	17.2355	106.226	0.704941	0.74634	2.81052	0.220173	0.00981259	0.0323267	0.0116703	0.00265161	0.00303626	0.00123987	0.00279074	0.00118258	0.00108847	0.00161634	0.00124806	0.000288485	0.000276209	0.000351911	0.000384647	0.000257795
		hrk1r AA repl 3	0.261588	2.98667	0.0449066	0.912767	0.499528	2.36051	0.00650166	0.374997	4.98179	1.02574	1.7276	42.8252	175.586	0.717321	18.6003	116.5	0.719025	0.837825	3.2664	0.221202	0.0123808	0.0426072	0.0127699	0.00534441	0.00611256	0.00157144	0.00513355	0.00456873	0.0005121	0.00170449	0.00247515	0	0.000642635	0	0	0
		hrk1r AA repl 4	0.189267	2.52429	0.0334408	0.804964	0.369552	2.14495	0.00570532	0.335571	4.62156	1.07445	1.46607	37.085	168.065	0.610632	16.2661	108.29	0.609569	0.695806	3.05405	0.173696	0.0072792	0.0311218	0.00826706	0.00216827	0.00247384	0.000640435	0.00203432	0.00139389	0.000324404	0.000912516	0.00118878	0.000322311	0	0.000313939	0	0
		hrk1r AA repl 5	0.0832429	0.446583	0.0169684	0.219773	0.402808	1.46756	0.00872868	0.316344	3.67864	0.690375	1.50463	33.9317	115.465	0.588466	15.1911	76.3464	0.497039	0.751367	2.06811	0.147205	0.0061517	0.0179364	0.00648208	0	0	0	0.00469142	0	0	0.00298665	0	0	0	0	0	0
		hrk1r AA repl 6	0.0682475	0.4194	0.014593	0.211729	0.369714	1.26079	0.00508283	0.292094	2.99733	0.48356	1.47665	33.695	102.071	0.691329	16.1172	73.87	0.451186	0.84834	2.29994	0.0954024	0.00621115	0.0207289	0.0054464	0.00164234	0	0	0.00854839	0	0	0.00181965	0	0	0	0	0	0
		hrk1r AA repl 7	0.0625231	0.430797	0.012612	0.202748	0.366205	1.22557	0.00461066	0.293344	2.87464	0.419472	1.51174	34.1414	98.1235	0.687989	16.4062	72.2778	0.527708	0.908808	2.32059	0.123901	0.00725007	0.0210272	0.00549656	0.00130308	0.000631597	0.000954044	0.0089105	0.000776199	0.000797807	0.00260284	0.000528547	0	0	0.000591707	0.000501953	0
Statistics
Yeast strain	Acetic acid in culture medium (mM)	Statistics on the replicates	LysoPC16:0	LysoPC16:1	LysoPC18:0	LysoPC18:1	PC28:0	PC28:1	PC28:2	PC30:0	PC30:1	PC30:2	PC32:0	PC32:1	PC32:2	PC34:0	PC34:1	PC34:2	PC36:0	PC36:1	PC36:2	PC38:0	PC38:1	PC38:2	PC40:0	PC40:1	PC40:2	PC42:0	PC42:1	PC42:2	PC44:0	PC44:1	PC44:2	PC46:1	PC46:2	PC48:0	PC48:1	PC48:2
S. cerevisiae BY4741	0	Average	0.131772	2.0003	0.0243332	0.609282	0.459654	2.81973	0.00789228	0.411945	5.78384	1.34518	1.71884	45.1291	233.524	0.704884	19.3213	132.957	0.652979	0.794111	3.35099	0.176402	0.00873174	0.0295064	0.00905058	0.00310601	0.00360369	0.00137846	0.00236549	0.00221149	0.000575396	0.00153228	0.00130109	9.94277e-05	8.0453e-05	0.000248502	0.000267113	0.000438431
	50		0.198189	1.95142	0.0334968	0.584813	0.637139	2.20569	0.00797345	0.486641	5.32117	0.989597	2.28306	52.4218	166.725	1.02652	23.8686	111.565	0.738914	1.2748	3.41592	0.191804	0.0117895	0.034487	0.0101258	0.00329184	0.00218334	0.00188399	0.0113816	0.00104502	0.000875578	0.00316619	0.000829435	0.000195159	0.000163413	0.00020647	0.000212285	0.000231533
S. cerevisiae hrk1r	0		0.159937	2.3747	0.0282802	0.750343	0.524592	2.90036	0.0080349	0.447942	5.8008	1.23587	1.97978	50.0063	230.564	0.844025	21.8366	137.441	0.751845	0.952223	3.63036	0.189466	0.0083296	0.0295314	0.0087963	0.00183922	0.00106076	0.000940475	0.00370736	0.0023951	0.000901965	0.00183158	0.00109694	0.000152312	0	0.00012451	0.000155055	0.000301051
	50		0.15975	1.77063	0.0289021	0.589411	0.404906	1.82699	0.00619822	0.328394	4.07142	0.833544	1.52808	37.2451	144.175	0.648558	16.7634	96.4986	0.591117	0.786905	2.74191	0.162063	0.0084629	0.0288775	0.00873567	0.00247105	0.00248849	0.000859773	0.00520937	0.00152178	0.000463283	0.001862	0.000999544	8.72566e-05	0.000131263	0.000255823	0.000126657	3.68279e-05
S. cerevisiae BY4741	0	Median	0.116472	2.08581	0.0239466	0.615106	0.503229	2.65512	0.00762338	0.443956	5.31577	1.32542	2.01628	49.3018	221.085	0.848435	20.6911	127.047	0.601108	0.848892	3.09457	0.181152	0.00890079	0.0300242	0.00869896	0.003167	0.0038656	0.00105561	0.00212497	0.00162397	0.000797806	0.00148591	0.00132835	0	0	0	0	0
	50		0.154811	1.79213	0.0308082	0.6045	0.653256	2.07474	0.00796223	0.456849	4.74895	1.07478	2.45316	52.7738	158.555	1.03564	25.9799	100.803	0.671091	1.27845	3.18446	0.16156	0.0120514	0.033463	0.00841135	0.00280111	0.00172378	0.00185868	0.0077485	0.000760564	0.000750536	0.00252665	0.00107572	0.000245229	0	0.000254114	0.000316309	0
S. cerevisiae hrk1r	0		0.155317	2.10227	0.029213	0.610749	0.456115	2.74022	0.00774017	0.382749	5.96379	1.18849	1.52501	39.3881	228.537	0.585303	15.9287	132.895	0.68701	0.657996	3.56992	0.200884	0.00722708	0.0283075	0.00931211	0.00137057	0.00132415	0.00124248	0.00190071	0.00138278	0.000654744	0.00162709	0.00100855	0	0	0	0	0
	50		0.189267	2.36983	0.0334408	0.804964	0.388837	2.0791	0.00608683	0.335571	4.45214	0.854931	1.50463	37.085	148.197	0.641683	16.4062	106.226	0.609569	0.751367	2.81052	0.152861	0.0072792	0.0311218	0.00826706	0.00216827	0.00247384	0.000954044	0.00469142	0.00118258	0.0005121	0.00170449	0.00118878	0	0	0.000313939	0	0
S. cerevisiae BY4741	0	Standard deviation	0.0446181	1.16847	0.0063292	0.268264	0.0998118	0.814102	0.00206917	0.0830936	1.33206	0.639933	0.549024	12.0708	77.1317	0.251229	4.90837	34.1835	0.183403	0.265388	0.732715	0.0580575	0.0019398	0.00428572	0.00240547	0.00130125	0.00198369	0.000571677	0.000981826	0.00166653	0.000454745	0.000478274	0.000603511	0.000263061	0.000212859	0.000334106	0.000457783	0.000909527
	50		0.179764	2.06253	0.0236827	0.429147	0.193004	0.772406	0.00226549	0.133392	1.76091	0.44887	0.641238	14.1419	58.795	0.301888	6.1332	35.8579	0.253774	0.393884	0.942045	0.0782434	0.00316737	0.00912897	0.00387763	0.0014312	0.00164688	0.000542376	0.00859411	0.000917266	0.000579129	0.00160549	0.000632063	0.000189538	0.000210418	0.00021155	0.000200694	0.000325373
S. cerevisiae hrk1r	0		0.0572018	1.54997	0.00807634	0.373335	0.190866	0.278318	0.00131447	0.155807	1.04737	0.223307	0.926555	17.9977	23.7601	0.443869	9.4289	23.9297	0.11073	0.547673	0.951231	0.042927	0.00279707	0.0091627	0.002433	0.00143241	0.00106662	0.000810499	0.00425969	0.00237437	0.000683476	0.000967249	0.000733548	0.000273454	0	0.000216616	0.000280358	0.000515408
	50		0.0861811	1.28266	0.0137804	0.35774	0.0487805	0.489918	0.00133786	0.0298808	0.8844	0.320116	0.0896253	3.57858	40.0055	0.0505503	1.11397	21.5555	0.102871	0.0784555	0.516927	0.0469307	0.00235649	0.00921665	0.00307416	0.00180204	0.00246414	0.000677389	0.00263879	0.00163632	0.000399361	0.000709869	0.000894888	0.000149339	0.000247878	0.000257781	0.000218943	9.74374e-05
S. cerevisiae BY4741	0	Variance	0.00199078	1.36532	4.00588e-05	0.0719655	0.0099624	0.662762	4.28145e-06	0.00690454	1.77437	0.409514	0.301428	145.704	5949.3	0.063116	24.0921	1168.51	0.0336368	0.070431	0.536871	0.00337067	3.76282e-06	1.83674e-05	5.78628e-06	1.69325e-06	3.93502e-06	3.26815e-07	9.63983e-07	2.77733e-06	2.06793e-07	2.28746e-07	3.64226e-07	6.92011e-08	4.53088e-08	1.11627e-07	2.09565e-07	8.27239e-07
	50		0.032315	4.25402	0.000560869	0.184167	0.0372507	0.596611	5.13245e-06	0.0177935	3.10079	0.201484	0.411186	199.994	3456.85	0.0911365	37.6162	1285.79	0.0644012	0.155145	0.88745	0.00612203	1.00323e-05	8.3338e-05	1.50361e-05	2.04833e-06	2.7122e-06	2.94172e-07	7.38587e-05	8.41376e-07	3.35391e-07	2.57758e-06	3.99503e-07	3.59247e-08	4.42757e-08	4.47535e-08	4.02781e-08	1.05868e-07
S. cerevisiae hrk1r	0		0.00327204	2.40239	6.52272e-05	0.139379	0.0364299	0.0774608	1.72784e-06	0.0242759	1.09699	0.0498658	0.858504	323.916	564.542	0.19702	88.9041	572.633	0.0122611	0.299945	0.90484	0.00184273	7.8236e-06	8.3955e-05	5.91947e-06	2.0518e-06	1.13767e-06	6.56909e-07	1.8145e-05	5.63764e-06	4.67139e-07	9.35572e-07	5.38093e-07	7.4777e-08	0	4.69225e-08	7.86008e-08	2.65645e-07
	50		0.00742718	1.64522	0.000189898	0.127978	0.00237953	0.240019	1.78986e-06	0.000892861	0.782163	0.102474	0.00803269	12.8063	1600.44	0.00255534	1.24092	464.638	0.0105825	0.00615526	0.267213	0.00220249	5.55304e-06	8.49466e-05	9.45046e-06	3.24735e-06	6.07199e-06	4.58856e-07	6.96321e-06	2.67753e-06	1.5949e-07	5.03914e-07	8.00824e-07	2.2302e-08	6.14434e-08	6.6451e-08	4.7936e-08	9.49404e-09

## Sheet: PE
Membrane phosphoproteomics of yeast early response to acetic acid: role of Hrk1 kinase and lipid biosynthetic pathways, in particular sphingolipids
Joana F. Guerreiro1+, Nuno P. Mira1+, Aline X.S. Santos2, Howard Riezman2 and Isabel Sá-Correia1*
*Correspondence:
Prof. Isabel Sá-Correia
e-mail: isacorreia@tecnico.ulisboa.pt
Phosphatidylcholine (PC)
Raw data
Yeast strain	Acetic acid in culture medium (mM)	Biological replicates	LysoPE16:0	LysoPE16:1	LysoPE18:0	LysoPE18:1	PE28:0	PE28:1	PE28:2	PE30:0	PE30:1	PE30:2	PE32:0	PE32:1	PE32:2	PE34:0	PE34:1	PE34:2	PE36:0	PE36:1	PE36:2	PE38:0	PE38:1	PE38:2	PE40:0	PE40:1	PE40:2	PE42:0	PE42:1	PE42:2	PE44:0	PE44:1	PE44:2	PE46:1	PE46:2	PE48:0	PE48:1	PE48:2
S. cerevisiae BY4741	0	BY4741 repl 1	0.745415	2.6368	0.0481644	1.58122	0.787642	1.49428	0.00717777	0.25853	3.20053	0.234608	2.78939	55.061	64.5738	2.19112	41.12	74.7286	0.0531984	0.520758	1.7339	0.00384922	0.00188609	0.0034906	0.000770375	0.000722559	0	0.000626926	0.00100149	0.000996175	0	0.000807566	0	0	0.000892573	0	0	0
		BY4741 repl 2	0.266679	0.915026	0.0224408	0.699514	0.468155	0.828714	0.00441536	0.159753	1.6688	0.115891	1.46093	29.0132	35.1942	1.26301	22.6801	44.4845	0.0286761	0.315819	1.0691	0.00273249	0.00130641	0.00291698	0	0.00122164	0.000413862	0	0	0.000608327	0	0	0.000463725	0	0	0	0	0
		BY4741 repl 3	0.322268	1.16135	0.0301944	0.9079	0.500756	0.932534	0.00380798	0.155902	1.78258	0.131612	1.43799	28.8707	38.2753	1.1197	21.0337	46.6112	0.0255074	0.2588	0.931311	0.00202944	0.00105561	0.00204059	0	0	0.00118756	0.000557538	0.000537095	0	0.000721082	0.000393993	0	0	0	0	0	0
		BY4741 repl 4	0.741025	3.08893	0.054098	1.94125	0.589348	1.25163	0.00811811	0.20052	2.20047	0.178004	1.6062	31.2218	47.4036	1.08386	21.8751	51.2841	0.0304702	0.272447	0.994519	0.0044895	0.00110046	0.00886019	0.00123291	0.00107125	0.00183086	0	0.00195941	0.00174516	0	0.00104788	0.0017101	0	0	0	0	0.000946593
		BY4741 repl 5	0.115101	0.185437	0.0115039	0.200784	0.336578	0.445617	0.00329639	0.127871	1.21088	0.073459	1.36495	25.5492	24.3696	1.2298	22.7881	34.3609	0.0287121	0.296905	0.897093	0.00234283	0	0.00372254	0	0	0	0	0.00145615	0	0	0	0	0	0	0	0	0
		BY4741 repl 6	0.211984	0.520852	0.0198944	0.493077	0.322994	0.422282	0.00374856	0.140758	1.03532	0.0456003	1.23927	23.9968	22.542	1.18125	22.216	33.7516	0.0220867	0.279579	0.896412	0.0021466	0.00267298	0.00571107	0	0.00133573	0	0	0	0	0.00125053	0	0	0	0	0	0	0
		BY4741 repl 7	0.164723	0.383798	0.0151777	0.426046	0.324251	0.42191	0.00331362	0.121976	0.981229	0.05387	1.32355	24.4233	25.297	1.33377	24.6317	41.5283	0.0284322	0.348501	0.977293	0.00202539	0.00187942	0.00476242	0	0	0	0	0.00228815	0	0	0	0	0	0	0	0	0
	50	BY4741 AA repl 1	0.493294	1.74505	0.0355365	1.14301	0.484067	1.0345	0.0053364	0.158213	1.97489	0.196567	1.6583	33.5134	51.4548	1.25527	24.1267	49.7937	0.0342387	0.296037	1.01289	0.00324786	0.00140726	0.00539224	0.00115038	0.00126876	0.00339081	0.000656719	0.00211312	0.000781808	0	0.000571837	0.00154128	0	0	0	0.000428878	0
		BY4741 AA repl 2	0.779736	3.04989	0.0508894	1.98299	0.569191	1.22682	0.00757677	0.218501	2.25997	0.179305	2.14227	44.0544	64.0662	1.60402	29.6232	58.3625	0.0494182	0.351817	1.25075	0.0058133	0.00191726	0.00538012	0.00137387	0.00145332	0.000697186	0.000717691	0.00174809	0.00138924	0	0.00126365	0.00110473	0	0	0.000558774	0	0
		BY4741 AA repl 3	0.408538	1.61724	0.0265971	0.984921	0.352508	0.765001	0.00570274	0.132086	1.48288	0.13024	1.3464	27.3167	43.8555	1.0636	21.1816	47.4089	0.0337749	0.258765	0.925921	0.00329998	0.0011274	0.0040046	0.000758643	0.00156426	0.0011274	0.000817362	0.00059658	0.00113209	0	0	0.000843198	0	0	0	0	0
		BY4741 AA repl 4	0.540912	2.00396	0.0331716	1.17092	0.382667	0.816535	0.00528841	0.129872	1.50538	0.141582	1.25761	25.1719	38.8562	0.898729	17.4893	36.0007	0.0268899	0.201836	0.671335	0.00386857	0.00160998	0.00293208	0.0012137	0.000725024	0.000707254	0.000355404	0.000664605	0.000534883	0.000586416	0.00090628	0.000879625	0	0.000341188	0	0	0
		BY4741 AA repl 5	0.145537	0.318557	0.0133323	0.270362	0.242942	0.349856	0.00485415	0.119497	1.00547	0.065641	1.28353	24.2012	31.6193	1.00132	17.528	30.7406	0.0249491	0.231881	0.686016	0.00342695	0.0021657	0.00342072	0	0	0	0	0	0	0	0	0	0	0	0	0	0
		BY4741 AA repl 6	0.143956	0.308457	0.0275434	0.307068	0.267175	0.459547	0.00758054	0.124071	1.07753	0.064716	1.36295	24.9477	37.1122	1.06476	20.3693	42.307	0.0382275	0.232945	0.789814	0.0022867	0.00188468	0	0	0	0	0	0.00261154	0	0	0	0	0	0	0	0	0
		BY4741 AA repl 7	0.116842	0.312345	0.0126773	0.331191	0.19197	0.323169	0.00365173	0.0794359	0.711777	0.0483845	0.937222	18.1089	27.4508	0.843241	16.4852	35.5942	0.0218836	0.195136	0.721237	0.00290197	0.00172712	0.00547089	0	0	0	0	0	0	0	0	0	0	0	0	0	0
S. cerevisiae hrk1r	0	hrk1r repl 1	0.430278	1.71497	0.0396437	1.20582	0.524992	1.06944	0.00611815	0.149596	1.87905	0.164651	1.57848	31.4208	42.8125	1.14244	21.7785	47.0244	0.0348896	0.290228	0.993341	0.00194643	0.000593793	0.00173205	0.000770223	0.0019616	0.000553954	0	0	0.000622249	0	0	0.00092958	0	0	0	0	0
		hrk1r repl 2	0.604754	2.43073	0.0433131	1.62811	0.516718	1.01856	0.00598224	0.176158	1.77233	0.126219	1.59566	31.2502	42.1184	1.2234	25.0263	54.8749	0.0284362	0.304103	1.03659	0.00278796	0.00115088	0.00322012	0.00110391	0.00230177	0.00069053	0.00116967	0.000791526	0.00143743	0	0.000737505	0.000730458	0.000488538	0	0	0	0
		hrk1r repl 3	0.534968	2.03799	0.0377799	1.39135	0.482711	0.958057	0.00494667	0.155528	1.71026	0.112858	1.34892	26.8353	35.6272	1.10188	21.0187	41.7018	0.0250166	0.257972	0.896461	0.00296271	0.00118243	0.00310513	0.00122218	0	0.000781664	0	0.000702173	0.000857843	0.000579624	0	0.000990329	0	0	0	0	0.000695548
		hrk1r repl 4	0.547178	1.99108	0.0413344	1.24375	0.415247	0.83475	0.00590247	0.139966	1.4714	0.134555	1.39029	26.0777	42.482	0.966918	20.0434	42.3904	0.0293487	0.221863	0.708236	0.00230138	0.00202287	0.00292681	0.000989446	0.000987003	0.000596111	0.000757354	0.000967458	0.00219388	0	0.000896609	0.000935698	0	0	0	0	0
		hrk1r repl 5	0.210649	0.332557	0.0192633	0.375004	0.388739	0.494809	0.00602483	0.156378	1.2662	0.0715054	1.61213	30.1696	29.5516	1.48826	28.2037	42.6339	0.0290777	0.351901	0.999362	0.00329566	0.00289661	0.00281289	0	0	0.00213757	0	0	0	0	0	0	0	0	0	0	0
		hrk1r repl 6	0.325162	0.763628	0.0281045	0.818831	0.440046	0.623145	0.0033732	0.179341	1.39854	0.0782171	1.83721	35.5437	39.2434	1.81132	33.9057	57.795	0.0453222	0.449405	1.27523	0.00513384	0.00244763	0.00495901	0	0	0	0	0	0	0	0	0	0	0	0	0	0
		hrk1r repl 7	0.206658	0.396544	0.0232126	0.469084	0.38638	0.426779	0.00585523	0.147895	1.14367	0.0551199	1.63109	29.295	25.908	1.55971	29.2739	43.1709	0.0352345	0.338153	1.00523	0.00325839	0	0.00295554	0	0	0	0	0	0	0	0	0	0	0	0	0	0
	50	hrk1r AA repl 1	0.790834	2.75828	0.0427995	1.58173	0.463363	0.976606	0.00564202	0.15142	1.84133	0.200932	1.51144	30.8403	47.1761	1.08452	21.6997	45.6971	0.0316391	0.268233	0.867696	0.00301283	0.00136553	0.00666291	0.00118346	0.000849662	0.00139587	0.000598231	0.000806312	0.000602566	0	0.000674094	0.000632911	0	0.000502861	0	0	0
		hrk1r AA repl 2	0.572547	2.06808	0.0345937	1.24624	0.322064	0.656025	0.00730011	0.110019	1.14591	0.117416	1.08473	21.2041	33.2271	0.891787	17.3485	36.0288	0.0285191	0.203941	0.62589	0.00386284	0.000842949	0.00732057	0.000716098	0.000785662	0.00135445	0.000765202	0.00108233	0.000685408	0.00125215	0	0.000783616	0.000452165	0.000403061	0	0.000368279	0.000568786
		hrk1r AA repl 3	0.513636	1.67912	0.0289437	0.98538	0.404262	0.755161	0.00450848	0.142871	1.41319	0.131514	1.35495	26.9559	41.8817	1.05468	20.1691	42.9005	0.0287931	0.251175	0.874229	0.00297721	0.00262326	0.0117331	0.00110955	0.000968973	0.00146601	0.000961442	0.000994076	0.00231951	0.000486997	0.000509589	0.00108696	0	0	0	0	0.000497038
		hrk1r AA repl 4	0.572244	1.87908	0.0330452	1.15764	0.392738	0.829209	0.00548347	0.129981	1.40139	0.150498	1.25405	24.725	37.0071	0.92825	17.3706	38.979	0.0265006	0.212072	0.713575	0.00271243	0.000724152	0.00347007	0.000439514	0.000426957	0.00125994	0.000385098	0.000401842	0.000460444	0.000313939	0.000320218	0.000715781	0	0	0	0	0
		hrk1r AA repl 5	0.217692	0.321322	0.0152768	0.292523	0.304057	0.355081	0.00728161	0.111464	1.08099	0.0926555	1.46206	25.7943	31.6663	0.965593	18.9054	30.6744	0.0248678	0.206161	0.614189	0.00245804	0	0.00262323	0	0	0	0	0	0	0	0	0	0	0	0	0	0
		hrk1r AA repl 6	0.11923	0.26214	0.0181947	0.267902	0.216871	0.282538	0.0049288	0.0836965	0.661575	0.0540771	0.932015	18.1536	22.2807	0.878973	16.1416	28.2631	0.0188054	0.189764	0.534909	0.00135757	0	0.00183756	0.00162622	0	0	0	0	0	0	0	0	0	0	0	0	0
		hrk1r AA repl 7	0.139084	0.387127	0.0133151	0.360579	0.179929	0.270338	0.00482008	0.0748542	0.619912	0.0473997	0.836673	16.0435	22.4713	0.769328	13.9113	27.7896	0.0187451	0.177146	0.520042	0.00195795	0.00140613	0.00146265	0	0	0	0	0	0	0	0	0	0	0	0	0	0
Statistics
Yeast strain	Acetic acid in culture medium (mM)	Statistics on the replicates	LysoPE16:0	LysoPE16:1	LysoPE18:0	LysoPE18:1	PE28:0	PE28:1	PE28:2	PE30:0	PE30:1	PE30:2	PE32:0	PE32:1	PE32:2	PE34:0	PE34:1	PE34:2	PE36:0	PE36:1	PE36:2	PE38:0	PE38:1	PE38:2	PE40:0	PE40:1	PE40:2	PE42:0	PE42:1	PE42:2	PE44:0	PE44:1	PE44:2	PE46:1	PE46:2	PE48:0	PE48:1	PE48:2
S. cerevisiae BY4741	0	Average	0.366742	1.27031	0.0287819	0.892827	0.475675	0.828138	0.00483968	0.166473	1.72569	0.119006	1.60318	31.1623	36.8079	1.34322	25.1921	46.6785	0.0310119	0.327544	1.07138	0.00280221	0.00141442	0.00450063	0.000286184	0.000621597	0.000490326	0.000169209	0.00103461	0.000478523	0.000281659	0.000321348	0.000310546	0	0.00012751	0	0	0.000135228
	50		0.375545	1.3365	0.0285354	0.884352	0.355789	0.710775	0.00571296	0.137382	1.43113	0.118062	1.4269	28.1877	42.0593	1.10442	20.9719	42.8868	0.0327688	0.252631	0.865423	0.00354933	0.00169134	0.00380009	0.00064237	0.000715909	0.000846093	0.000363882	0.00110485	0.000548289	8.37737e-05	0.000391681	0.000624119	0	4.87411e-05	7.98249e-05	6.12683e-05	0
S. cerevisiae hrk1r	0		0.408521	1.38107	0.0332359	1.01885	0.45069	0.775077	0.00545754	0.157837	1.52021	0.106161	1.57054	30.0846	36.8204	1.3277	25.6072	47.0845	0.0324751	0.316232	0.987779	0.00309805	0.0014706	0.00310165	0.00058368	0.000750053	0.000679976	0.000275289	0.000351594	0.0007302	8.28034e-05	0.000233445	0.000512295	6.97911e-05	0	0	0	9.9364e-05
	50		0.417895	1.33645	0.0265955	0.841713	0.326183	0.58928	0.00570922	0.114901	1.16633	0.113499	1.20513	23.3881	33.6729	0.939019	17.9352	35.7618	0.02541	0.215499	0.678647	0.00261984	0.000994574	0.00501573	0.000724977	0.000433036	0.000782324	0.000387139	0.000469223	0.000581133	0.000293298	0.000214843	0.000459895	6.4595e-05	0.000129417	0	5.26113e-05	0.000152261
S. cerevisiae BY4741	0	Median	0.266679	0.915026	0.0224408	0.699514	0.468155	0.828714	0.00380798	0.155902	1.6688	0.115891	1.43799	28.8707	35.1942	1.2298	22.6801	44.4845	0.0286761	0.296905	0.977293	0.00234283	0.00130641	0.00372254	0	0.000722559	0	0	0.00100149	0	0	0	0	0	0	0	0	0
	50		0.408538	1.61724	0.0275434	0.984921	0.352508	0.765001	0.0053364	0.129872	1.48288	0.13024	1.3464	25.1719	38.8562	1.0636	20.3693	42.307	0.0337749	0.232945	0.789814	0.00329998	0.00172712	0.0040046	0.000758643	0.000725024	0.000697186	0.000355404	0.000664605	0.000534883	0	0	0.000843198	0	0	0	0	0
S. cerevisiae hrk1r	0		0.430278	1.71497	0.0377799	1.20582	0.440046	0.83475	0.00590247	0.155528	1.4714	0.112858	1.59566	30.1696	39.2434	1.2234	25.0263	43.1709	0.0293487	0.304103	0.999362	0.00296271	0.00118243	0.00295554	0.000770223	0	0.000596111	0	0	0.000622249	0	0	0.000730458	0	0	0	0	0
	50		0.513636	1.67912	0.0289437	0.98538	0.322064	0.656025	0.00548347	0.111464	1.14591	0.117416	1.25405	24.725	33.2271	0.92825	17.3706	36.0288	0.0265006	0.206161	0.62589	0.00271243	0.000842949	0.00347007	0.000716098	0.000426957	0.00125994	0.000385098	0.000401842	0.000460444	0	0	0.000632911	0	0	0	0	0
S. cerevisiae BY4741	0	Standard deviation	0.265693	1.1429	0.0164387	0.641259	0.171522	0.430126	0.00197317	0.0481698	0.785589	0.0691843	0.535724	10.8726	15.1586	0.383359	7.10931	13.8936	0.0101644	0.0902858	0.298414	0.000982303	0.000842836	0.00226292	0.000506662	0.000611224	0.000736058	0.000289673	0.000912302	0.000683754	0.000504721	0.000443958	0.000640886	0	0.000337361	0	0	0.000357779
	50		0.251374	1.06214	0.0132763	0.630129	0.135494	0.348531	0.00143004	0.0427268	0.549929	0.0592508	0.379664	8.34607	12.4696	0.257147	4.64263	9.62738	0.00934853	0.0554729	0.212229	0.00111122	0.000346426	0.00196651	0.000628626	0.000719581	0.00120719	0.000368303	0.00104833	0.000578013	0.000221644	0.000527771	0.000626368	0	0.000128957	0.000211197	0.000162101	0
S. cerevisiae hrk1r	0		0.163832	0.862828	0.00958188	0.474742	0.0580934	0.260103	0.000999593	0.0146724	0.274451	0.0392885	0.16269	3.16727	6.77297	0.29996	5.09997	6.60228	0.00672992	0.0737235	0.169294	0.00102344	0.00103359	0.000955243	0.000562704	0.00101506	0.000716785	0.000484978	0.000445385	0.000843609	0.000219077	0.00040132	0.000485944	0.00018465	0	0	0	0.000262892
	50		0.259168	1.00454	0.0111707	0.531362	0.102624	0.285839	0.00114748	0.0287416	0.434524	0.0542953	0.261255	5.19542	9.31237	0.108014	2.58763	7.13864	0.00499063	0.0327094	0.14604	0.000805541	0.000915977	0.00374136	0.000619555	0.000437369	0.000734325	0.000401445	0.000488203	0.000822699	0.000465732	0.000286799	0.000452388	0.000170902	0.000222892	0	0.000139196	0.000260858
S. cerevisiae BY4741	0	Variance	0.0705927	1.30622	0.00027023	0.411213	0.0294199	0.185009	3.89339e-06	0.00232033	0.617151	0.00478647	0.287001	118.214	229.783	0.146964	50.5422	193.032	0.000103315	0.00815152	0.0890512	9.64919e-07	7.10373e-07	5.1208e-06	2.56706e-07	3.73595e-07	5.41782e-07	8.39104e-08	8.32295e-07	4.6752e-07	2.54744e-07	1.97099e-07	4.10735e-07	0	1.13812e-07	0	0	1.28005e-07
	50		0.0631891	1.12815	0.000176261	0.397062	0.0183587	0.121474	2.045e-06	0.00182558	0.302422	0.00351066	0.144145	69.6568	155.49	0.0661247	21.554	92.6864	8.73949e-05	0.00307725	0.0450411	1.2348e-06	1.20011e-07	3.86715e-06	3.9517e-07	5.17796e-07	1.4573e-06	1.35647e-07	1.099e-06	3.34099e-07	4.91262e-08	2.78542e-07	3.92337e-07	0	1.66299e-08	4.46041e-08	2.62766e-08	0
S. cerevisiae hrk1r	0		0.026841	0.744473	9.18125e-05	0.22538	0.00337484	0.0676535	9.99186e-07	0.000215279	0.0753232	0.00154359	0.0264681	10.0316	45.8731	0.0899758	26.0097	43.5901	4.52918e-05	0.00543515	0.0286606	1.04743e-06	1.0683e-06	9.1249e-07	3.16635e-07	1.03036e-06	5.1378e-07	2.35204e-07	1.98368e-07	7.11676e-07	4.79949e-08	1.61058e-07	2.36141e-07	3.40956e-08	0	0	0	6.91124e-08
	50		0.067168	1.0091	0.000124785	0.282346	0.0105317	0.0817038	1.3167e-06	0.00082608	0.188811	0.00294798	0.0682544	26.9924	86.7202	0.0116669	6.6958	50.9602	2.49064e-05	0.0010699	0.0213277	6.48897e-07	8.39013e-07	1.39978e-05	3.83849e-07	1.91291e-07	5.39234e-07	1.61158e-07	2.38342e-07	6.76833e-07	2.16906e-07	8.22534e-08	2.04655e-07	2.92076e-08	4.96809e-08	0	1.93756e-08	6.80469e-08

## Sheet: PI
Membrane phosphoproteomics of yeast early response to acetic acid: role of Hrk1 kinase and lipid biosynthetic pathways, in particular sphingolipids
Joana F. Guerreiro1+, Nuno P. Mira1+, Aline X.S. Santos2, Howard Riezman2 and Isabel Sá-Correia1*
*Correspondence:
Prof. Isabel Sá-Correia
e-mail: isacorreia@tecnico.ulisboa.pt
Phosphatidylcholine (PC)
Raw data
Yeast strain	Acetic acid in culture medium (mM)	Biological replicates	LysoPI16:0	LysoPI16:1	LysoPI18:0	LysoPI18:1	PI28:0	PI28:1	PI28:2	PI30:0	PI30:1	PI30:2	PI32:0	PI32:1	PI32:2	PI34:0	PI34:1	PI34:2	PI36:0	PI36:1	PI36:2	PI38:0	PI38:1	PI38:2	PI40:0	PI40:1	PI40:2	PI42:0	PI42:1	PI42:2	PI44:0	PI44:1	PI44:2	PI46:1	PI46:2	PI48:0	PI48:1	PI48:2
S. cerevisiae BY4741	0	BY4741 repl 1	8.8685	4.19618	1.80568	3.15374	19.4855	0.939876	0.011468	4.88865	6.20746	0.156083	9.38922	179.485	10.1709	9.97263	175.632	9.71565	1.91463	19.934	0.852898	0.305871	0.249968	1.14003	0.0872011	0.180919	1.12311	0.0316438	0.180844	0.118951	0.0125305	0.0674902	0.0295293	0.0193338	0.0181304	0.00319838	0.0209648	0.0118478
		BY4741 repl 2	4.59738	1.49142	0.917083	1.31473	10.6788	0.442279	0.00276739	3.28325	3.14937	0.060743	5.50125	99.8458	5.13159	5.851	108.893	5.02174	0.88017	12.7499	0.397973	0.124051	0.10082	0.567469	0.031643	0.0853553	0.508664	0.0151932	0.0877637	0.0682623	0.00382448	0.0340713	0.0152231	0.00611818	0.00769384	0.00108452	0.00971329	0.00485166
		BY4741 repl 3	6.25568	2.47576	1.05099	1.83255	12.2368	0.468836	0.00445473	3.5024	3.50415	0.0672093	5.92093	102.075	5.88072	5.8919	121.47	5.43713	1.05107	13.0178	0.450647	0.256798	0.150314	1.03875	0.0596082	0.125591	0.973448	0.0182036	0.110127	0.116548	0.00512935	0.0365894	0.0135389	0.00787615	0.0101323	0.0019328	0.00941124	0.00523156
		BY4741 repl 4	8.82985	3.70655	1.57095	2.98105	12.2988	0.545211	0.00373573	3.69534	3.67321	0.0725683	6.45148	119.568	6.21134	6.73102	125.099	5.645	1.62822	13.0822	0.430862	0.629677	0.146999	0.754653	0.0653033	0.11236	0.723318	0.0200362	0.10321	0.0779674	0.00793892	0.0408866	0.011737	0.00521405	0.005775	0.00108293	0.0102255	0.00730007
		BY4741 repl 5	2.49111	0.381208	0.690208	0.536034	7.80118	0.360507	0.00224537	3.38471	2.39595	0.0409804	4.8824	85.6272	5.1634	5.25511	105.217	5.55183	0.814246	12.8683	0.344335	0.0122186	0.0183834	0.00937896	0.0123524	0.00955668	0.0242328	0.00395376	0.0498396	0.0046589	0.00242691	0.0262049	0.00128416	0.00159756	0.000947833	0	0.00156698	0.00155169
		BY4741 repl 6	5.80316	1.55998	1.17165	1.6058	8.07155	0.220521	0.00266233	3.12427	2.02121	0.0121706	4.719	79.813	4.37427	5.18857	97.1555	4.09003	0.673015	11.714	0.259403	0.023249	0.0110053	0.0307324	0.0045077	0.0102127	0.0282222	0.00280533	0.0409633	0.00616291	0.00327086	0.0201394	0	0	0	0	0	0.00148025
		BY4741 repl 7	5.05681	0.814866	0.884362	0.924502	8.4082	0.242177	0.00343405	3.28614	1.95792	0.0200551	5.62325	91.4111	4.76697	5.90923	118.092	5.48683	0.900159	15.3971	0.335728	0.0468341	0.0158784	0.021929	0.0177322	0.0108021	0.0239526	0.00833149	0.0532533	0.00438653	0.00350339	0.0179019	0	0	0.00254725	0	0	0
	50	BY4741 AA repl 1	4.10477	2.60559	1.07449	2.05394	12.2688	0.597324	0.0102216	3.14931	2.93544	0.122918	4.82255	92.8987	7.06066	5.24021	104.229	7.45873	1.29746	8.40309	0.316134	0.50247	0.163318	0.954228	0.102616	0.101155	0.921582	0.0113586	0.140105	0.0939801	0.00941297	0.0615864	0.0167285	0.0118187	0.0170166	0.00358515	0.0149772	0.00891262
		BY4741 AA repl 2	7.57038	4.39451	1.69993	3.65669	17.628	0.675768	0.00621828	5.32481	3.54166	0.137722	7.05319	125.088	9.70362	8.17335	152.1	10.9291	1.70732	16.7145	0.496804	0.599277	0.199234	1.86022	0.122638	0.187556	2.30582	0.0203209	0.129395	0.145655	0.0089532	0.0421618	0.00836879	0.0164813	0.0159635	0.00774594	0.0158994	0.00546983
		BY4741 AA repl 3	6.08376	3.63078	1.40074	2.91772	11.7668	0.585262	0.00715896	3.26351	2.53083	0.115109	5.08255	86.2489	8.08626	5.84582	110.215	8.67478	1.88058	11.6105	0.413895	1.08562	0.210637	1.01564	0.183766	0.118919	1.0593	0.0320932	0.160036	0.134524	0.0131295	0.0768156	0.0143414	0.0099845	0.0123614	0.00203401	0.0144377	0.0171223
		BY4741 AA repl 4	8.51608	6.08995	1.76953	4.60455	10.7677	0.520286	0.011819	3.00331	2.49384	0.0919075	4.13035	74.8321	6.53145	4.53826	81.7818	6.00689	0.926568	8.60579	0.318175	0.251951	0.153616	1.22839	0.0656307	0.154871	1.31674	0.0247219	0.0879838	0.14794	0.00823649	0.0387195	0.0231066	0.00781711	0.0143921	0.00158866	0.00392011	0.00761275
		BY4741 AA repl 5	1.49538	0.350698	0.476941	0.449152	6.59146	0.253662	0	2.38959	1.55637	0.0522049	3.75273	64.1344	5.66116	3.57495	79.1261	6.33935	0.59939	9.66298	0.211724	0.0462638	0.0102788	0.0123324	0.0138136	0.00779568	0.0272289	0.00424427	0.0308052	0.00268015	0.00399326	0.0187943	0.00140646	0.00146039	0	0	0	0.00376715
		BY4741 AA repl 6	1.316	0.289778	0.373784	0.491423	7.01794	0.225149	0.00359247	2.84421	1.54986	0.0346994	4.38634	72.7597	7.30473	4.89091	106.151	9.79381	0.716353	11.6912	0.276022	0.0300616	0.0195479	0.0163253	0.0225004	0.00705952	0.0274501	0.00995086	0.0589944	0.00205836	0.00237354	0.0322679	0.000945557	0.00304251	0.000948773	0.00135723	0	0.000845855
		BY4741 AA repl 7	1.60197	0.335766	0.404741	0.545675	5.45115	0.248886	0.00116313	2.27593	1.1384	0.0237981	3.49069	59.2291	6.19748	4.53149	89.1328	8.5952	0.539436	9.9277	0.287067	0.0286515	0.0197146	0.0169968	0.0115677	0.00669427	0.0242768	0.00786577	0.0502238	0.00610518	0.00247521	0.0278616	0.00154638	0	0	0	0	0.00145266
S. cerevisiae hrk1r	0	hrk1r repl 1	3.89694	1.18435	0.742738	1.07919	11.8378	0.542799	0.00343375	3.40354	3.38719	0.0681666	6.11871	106.027	5.89389	6.63321	116.591	5.88657	1.02826	14.0744	0.422782	0.160882	0.094783	0.448088	0.0433393	0.0748046	0.541013	0.0212969	0.0934246	0.060307	0.00828085	0.0333036	0.0124488	0.00979284	0.00965055	0.00108894	0.0149302	0.00853506
		hrk1r repl 2	7.80574	3.67904	1.46652	3.04488	12.7492	0.506673	0.00472097	4.12769	3.32019	0.0649286	6.67328	114.476	6.06591	7.15278	134.319	6.31768	1.15512	16.1654	0.398866	0.149986	0.124194	0.574589	0.0408	0.111215	0.75971	0.0139797	0.0847426	0.0797022	0.00551484	0.0300897	0.01149	0.00818536	0.0100784	0.000854942	0.00842728	0.00919767
		hrk1r repl 3	6.51693	2.65577	1.39808	2.10582	11.6782	0.464461	0.00416998	3.67579	2.75768	0.0544648	5.69111	105.357	4.91005	6.18676	110.141	4.95108	1.8019	13.4087	0.350874	0.697205	0.116044	0.506217	0.127802	0.0642422	0.506369	0.0289017	0.106154	0.0782492	0.0123112	0.0374371	0.00936341	0.00629968	0.00866123	0.000592872	0.0105889	0.00681969
		hrk1r repl 4	3.70258	1.97288	1.05386	1.83403	10.4759	0.396213	0.00556533	3.5347	2.08931	0.0905868	4.5011	75.7427	5.72992	5.12392	99.0261	6.02372	1.42449	11.2007	0.248295	0.480988	0.12414	0.378816	0.0877455	0.0646438	0.436485	0.018841	0.0880778	0.0547689	0.0102731	0.0456562	0.00453924	0.00679908	0.00503518	0.000938141	0.00612968	0.00790091
		hrk1r repl 5	3.15993	0.413132	0.876656	0.632652	8.47544	0.385857	0.00202595	3.52106	2.38674	0.0439542	5.72842	99.8092	5.70921	7.02338	137.286	6.97234	1.05202	17.8099	0.444911	0.0295409	0.0191684	0.0256397	0.0101074	0.023717	0.0332161	0.0071857	0.100402	0.00170783	0.00205944	0.0503585	0.00237756	0.00373936	0.0031645	0	0.00156272	0.0012111
		hrk1r repl 6	6.34145	1.44736	1.5126	1.6996	11.9002	0.376803	0.00205477	5.14262	2.73757	0.0371093	7.91264	122.15	7.68862	8.90967	176.597	9.17546	1.38314	21.273	0.401649	0.0936206	0.0259613	0.0227259	0.0286784	0.0162181	0.0325884	0.0148359	0.106431	0.00211853	0.00219669	0.040898	0.00363647	0.00208974	0	0	0.00158787	0
		hrk1r repl 7	4.00203	0.817302	0.790131	0.923674	9.35298	0.267811	0.00294265	4.27824	2.04272	0.0175957	6.58713	105.031	5.10882	7.81091	149.43	6.45562	1.2601	19.6499	0.389439	0.0903243	0.0229827	0.0127264	0.0212816	0.00926612	0.033703	0.0127543	0.0631724	0.00413689	0.00198897	0.0302642	0.0016002	0	0.0010353	0	0	0.0057736
	50	hrk1r AA repl 1	8.38063	5.89896	2.08433	4.38987	11.7824	0.492758	0.0158098	3.22141	2.75675	0.148934	4.7033	85.0214	7.27004	5.3496	102.743	7.74724	1.47399	11.903	0.342685	0.554615	0.191263	1.26974	0.0974445	0.151123	1.41306	0.03059	0.140372	0.182671	0.0176023	0.0723166	0.0200104	0.0164904	0.0204071	0.00221302	0.0150316	0.0214865
		hrk1r AA repl 2	3.25702	1.43454	0.870178	1.58289	8.84718	0.271782	0.00522138	2.9992	1.61737	0.0733571	3.65723	64.3999	4.48832	4.35783	79.947	5.21579	0.901764	9.70178	0.254571	0.0745806	0.0810868	0.461629	0.0374662	0.0646248	0.458925	0.0132826	0.0557452	0.0617358	0.00538096	0.039725	0.00691955	0.00501268	0.00331451	0.000364187	0.00226696	0.00274163
		hrk1r AA repl 3	6.15453	3.22326	1.61011	2.81717	11.3447	0.437095	0.00707902	3.63264	2.08026	0.106841	4.59495	78.297	6.31549	5.28106	99.8504	7.11076	1.67797	11.9242	0.301885	0.796287	0.156517	0.692296	0.112895	0.084017	0.733357	0.0229867	0.121684	0.0859047	0.00939853	0.0503791	0.012446	0.0114469	0.00742795	0.000886133	0.00592178	0.00882619
		hrk1r AA repl 4	6.8551	3.9827	1.59328	3.37347	9.84824	0.388179	0.008401	3.19897	2.17351	0.104142	4.26967	72.7621	5.29407	4.61574	83.3319	5.39069	1.42467	9.86331	0.309916	0.706999	0.173267	1.01745	0.120216	0.134272	1.09169	0.0240896	0.110247	0.13082	0.0105609	0.0428485	0.0212202	0.0174278	0.0150921	0.00223524	0.00694014	0.00939933
		hrk1r AA repl 5	1.70186	0.316846	0.672567	0.494644	6.58372	0.241099	0	2.62549	1.40704	0.0509514	3.87363	65.3013	5.42607	4.4585	91.1607	6.31592	0.753095	12.1395	0.262237	0.0887041	0.015627	0.0254691	0.0161953	0.0102022	0.0275076	0.005372	0.0348586	0.002425	0.00453283	0.0260572	0	0.00149332	0	0	0	0
		hrk1r AA repl 6	1.17812	0.255814	0.472676	0.411677	5.1868	0.173683	0.000863257	2.1935	1.00893	0.0437037	3.28908	52.5471	4.78117	4.13355	81.4165	7.51746	0.664609	10.6517	0.186779	0.0242213	0.0176287	0.0184758	0.0104307	0.00842302	0.0412823	0.00553595	0.0309214	0.00150801	0.00141309	0.0252852	0.00255037	0.000569535	0	0	0.000816691	0.00109609
		hrk1r AA repl 7	1.53551	0.500281	0.437324	0.621659	4.92648	0.170413	0.000947395	1.97793	0.817544	0.0308302	2.83272	43.2316	4.54507	3.21867	65.6412	6.81905	0.489965	8.01906	0.180687	0.0121433	0.0159428	0.0239093	0.00712209	0.00407214	0.033232	0.00703566	0.0300275	0.00127981	0.00141278	0.0192986	0.00199784	0	0	0	0.000973989	0
Statistics
Yeast strain	Acetic acid in culture medium (mM)	Statistics on the replicates	LysoPI16:0	LysoPI16:1	LysoPI18:0	LysoPI18:1	PI28:0	PI28:1	PI28:2	PI30:0	PI30:1	PI30:2	PI32:0	PI32:1	PI32:2	PI34:0	PI34:1	PI34:2	PI36:0	PI36:1	PI36:2	PI38:0	PI38:1	PI38:2	PI40:0	PI40:1	PI40:2	PI42:0	PI42:1	PI42:2	PI44:0	PI44:1	PI44:2	PI46:1	PI46:2	PI48:0	PI48:1	PI48:2
S. cerevisiae BY4741	0	Average	5.98607	2.08942	1.15585	1.76406	11.283	0.459915	0.00439537	3.59497	3.27275	0.0614014	6.06965	108.261	5.95703	6.39992	121.651	5.84974	1.12307	14.109	0.438835	0.199814	0.0990526	0.508992	0.039764	0.0763995	0.486421	0.0143096	0.0894287	0.0567053	0.00551777	0.0347548	0.0101875	0.00573425	0.00646095	0.00104266	0.00741169	0.004609
	50		4.38405	2.52815	1.02859	2.10274	10.2131	0.443762	0.00573906	3.17867	2.24949	0.0826227	4.67406	82.1701	7.22077	5.25643	103.248	8.25684	1.0953	10.9451	0.331403	0.363471	0.110907	0.729162	0.0746475	0.0834358	0.811771	0.0157936	0.0939347	0.0761347	0.00693917	0.042601	0.00949196	0.00722922	0.00866891	0.00233014	0.00703349	0.00645474
S. cerevisiae hrk1r	0		5.0608	1.73855	1.12008	1.61712	10.9242	0.420088	0.00355906	3.95481	2.67449	0.0538294	6.1732	104.085	5.87235	6.97723	131.913	6.54035	1.30072	16.226	0.379545	0.243221	0.0753248	0.281257	0.0513935	0.0520153	0.334726	0.0168279	0.0917721	0.0401415	0.0060893	0.0382868	0.00649367	0.00527229	0.00537502	0.000496414	0.00617524	0.005634
	50		4.15182	2.23034	1.10578	1.95591	8.35993	0.310716	0.00547455	2.83559	1.69449	0.0798228	3.88865	65.9372	5.44575	4.48785	86.2987	6.58813	1.05515	10.6004	0.26268	0.322507	0.0930475	0.501281	0.0573957	0.0652477	0.542722	0.0155561	0.0748365	0.0666206	0.00718591	0.0394157	0.00930634	0.00749152	0.00660595	0.000814083	0.00456445	0.00622139
S. cerevisiae BY4741	0	Median	5.80316	1.55998	1.05099	1.6058	10.6788	0.442279	0.00343405	3.38471	3.14937	0.060743	5.62325	99.8458	5.1634	5.8919	118.092	5.48683	0.900159	13.0178	0.397973	0.124051	0.10082	0.567469	0.031643	0.0853553	0.508664	0.0151932	0.0877637	0.0682623	0.00382448	0.0340713	0.011737	0.00521405	0.005775	0.00108293	0.00941124	0.00485166
	50		4.10477	2.60559	1.07449	2.05394	10.7677	0.520286	0.00621828	3.00331	2.49384	0.0919075	4.38634	74.8321	7.06066	4.89091	104.229	8.5952	0.926568	9.9277	0.316134	0.251951	0.153616	0.954228	0.0656307	0.101155	0.921582	0.0113586	0.0879838	0.0939801	0.00823649	0.0387195	0.00836879	0.00781711	0.0123614	0.00158866	0.00392011	0.00546983
S. cerevisiae hrk1r	0		4.00203	1.44736	1.05386	1.6996	11.6782	0.396213	0.00343375	3.67579	2.73757	0.0544648	6.11871	105.357	5.72992	7.02338	134.319	6.31768	1.2601	16.1654	0.398866	0.149986	0.094783	0.378816	0.0408	0.0642422	0.436485	0.0148359	0.0934246	0.0547689	0.00551484	0.0374371	0.00453924	0.00629968	0.00503518	0.000592872	0.00612968	0.00681969
	50		3.25702	1.43454	0.870178	1.58289	8.84718	0.271782	0.00522138	2.9992	1.61737	0.0733571	3.87363	65.3013	5.29407	4.4585	83.3319	6.81905	0.901764	10.6517	0.262237	0.0887041	0.0810868	0.461629	0.0374662	0.0646248	0.458925	0.0132826	0.0557452	0.0617358	0.00538096	0.039725	0.00691955	0.00501268	0.00331451	0.000364187	0.00226696	0.00274163
S. cerevisiae BY4741	0	Standard deviation	2.29159	1.43662	0.398616	0.987996	4.08837	0.242429	0.00320575	0.598688	1.4666	0.0477383	1.57816	33.9492	1.96043	1.6559	25.7274	1.78699	0.464317	2.79754	0.193683	0.221656	0.0902616	0.492984	0.0312038	0.0681532	0.471986	0.0102025	0.0486531	0.0517074	0.0035758	0.016752	0.0108007	0.00674326	0.0063127	0.00120446	0.00758207	0.00409202
	50		3.0466	2.30758	0.61408	1.68797	4.24126	0.193732	0.00443073	1.01605	0.864437	0.0456133	1.18861	22.2398	1.3479	1.46392	24.7869	1.78738	0.541462	2.85478	0.0948036	0.394282	0.0904685	0.729201	0.065157	0.0763338	0.857449	0.0101319	0.049851	0.0701235	0.00407491	0.0201541	0.00879444	0.00602316	0.00794968	0.00268791	0.007688	0.00556556
S. cerevisiae hrk1r	0		1.79019	1.12983	0.333234	0.82367	1.54664	0.0924911	0.00133899	0.61803	0.541624	0.0237003	1.05485	14.5038	0.90302	1.20002	26.2313	1.31702	0.268399	3.59462	0.0647438	0.248168	0.0502291	0.251094	0.0417614	0.0370645	0.298829	0.00696955	0.0151654	0.0361872	0.00427306	0.00778847	0.00450063	0.00347811	0.00416187	0.000487055	0.00550237	0.00362823
	50		2.9352	2.18716	0.650692	1.58717	2.83099	0.129059	0.00562361	0.596512	0.687299	0.0421861	0.687501	14.498	1.02286	0.723679	12.7633	0.993725	0.463069	1.51849	0.0615343	0.348235	0.0794564	0.51355	0.050758	0.0612278	0.559566	0.0102951	0.047684	0.0714319	0.00579854	0.0182454	0.00873438	0.00754447	0.00821494	0.00101427	0.00532443	0.00780701
S. cerevisiae BY4741	0	Variance	5.25139	2.06387	0.158895	0.976136	16.7148	0.0587716	1.02769e-05	0.358427	2.15093	0.00227895	2.4906	1152.55	3.84329	2.742	661.901	3.19334	0.21559	7.82623	0.037513	0.0491313	0.00814716	0.243033	0.00097368	0.00464486	0.222771	0.00010409	0.00236712	0.00267366	1.27864e-05	0.000280628	0.000116656	4.54715e-05	3.98501e-05	1.45071e-06	5.74878e-05	1.67446e-05
	50		9.28178	5.32494	0.377095	2.84926	17.9883	0.0375321	1.96314e-05	1.03236	0.747251	0.00208057	1.4128	494.611	1.81683	2.14306	614.392	3.19474	0.293181	8.14975	0.00898772	0.155458	0.00818455	0.531734	0.00424544	0.00582684	0.73522	0.000102655	0.00248512	0.00491731	1.66049e-05	0.000406188	7.73422e-05	3.62785e-05	6.31975e-05	7.22485e-06	5.91054e-05	3.09754e-05
S. cerevisiae hrk1r	0		3.20478	1.27651	0.111045	0.678432	2.39209	0.00855459	1.79289e-06	0.381962	0.293356	0.000561703	1.1127	210.362	0.815444	1.44004	688.082	1.73455	0.0720382	12.9213	0.00419175	0.0615873	0.00252296	0.063048	0.00174401	0.00137378	0.0892987	4.85746e-05	0.000229989	0.00130951	1.8259e-05	6.06602e-05	2.02557e-05	1.20973e-05	1.73212e-05	2.37223e-07	3.02761e-05	1.3164e-05
	50		8.61539	4.78367	0.4234	2.51912	8.01448	0.0166561	3.1625e-05	0.355827	0.472379	0.00177967	0.472657	210.193	1.04624	0.523711	162.903	0.987489	0.214433	2.3058	0.00378647	0.121268	0.00631333	0.263733	0.00257638	0.00374885	0.313114	0.00010599	0.00227376	0.00510252	3.36231e-05	0.000332894	7.62894e-05	5.69191e-05	6.74852e-05	1.02875e-06	2.83495e-05	6.09494e-05

## Sheet: PS
Membrane phosphoproteomics of yeast early response to acetic acid: role of Hrk1 kinase and lipid biosynthetic pathways, in particular sphingolipids
Joana F. Guerreiro1+, Nuno P. Mira1+, Aline X.S. Santos2, Howard Riezman2 and Isabel Sá-Correia1*
*Correspondence:
Prof. Isabel Sá-Correia
e-mail: isacorreia@tecnico.ulisboa.pt
Phosphatidylcholine (PC)
Raw data
Yeast strain	Acetic acid in culture medium (mM)	Biological replicates	LysoPS16:0	LysoPS16:1	LysoPS18:0	LysoPS18:1	PS28:0	PS28:1	PS28:2	PS30:0	PS30:1	PS30:2	PS32:0	PS32:1	PS32:2	PS34:0	PS34:1	PS34:2	PS36:0	PS36:1	PS36:2	PS38:0	PS38:1	PS38:2	PS40:0	PS40:1	PS40:2	PS42:0	PS42:1	PS42:2	PS44:0	PS44:1	PS44:2	PS46:1	PS46:2	PS48:0	PS48:1	PS48:2
S. cerevisiae BY4741	0	BY4741 repl 1	0.977282	0.690904	0.128897	1.21009	0.351854	0.086205	0.000419722	0.0802279	0.670845	0.00738232	1.76352	32.5336	4.02382	2.55852	47.6442	11.1917	0.0833918	1.1417	0.194305	0.00629582	0.0295293	0.0101743	0.000603018	0.0162018	0.00626129	0.000249708	0.00497556	0.000603018	0.000239082	0.000281585	0.000895229	0	0	0	0	0
		BY4741 repl 2	0.484662	0.339399	0.0669309	0.578838	0.241496	0.0633807	0.000306657	0.0670581	0.427853	0.00389928	1.04145	20.6083	2.9312	1.74509	34.4769	9.40255	0.0398953	0.594253	0.118439	0.00223635	0.0146697	0.006729	0.000648217	0.006547	0.0036375	0.000264273	0.00147594	0.000493642	0	0	0.000129643	0	0	0.000169534	0.000294191	0
		BY4741 repl 3	0.77045	0.573967	0.0543042	0.984625	0.253717	0.0703613	0.000196997	0.0711325	0.488433	0.00476137	1.16228	23.1824	3.49372	1.80115	33.6069	9.92343	0.0187258	0.279464	0.0611192	0.00186404	0.00385445	0.000633735	0.000211864	0.00150164	0.000267618	0	0.00028992	0.000535236	0	0	0	0	0	0	0	0
		BY4741 repl 4	1.15923	0.957584	0.0578474	1.38153	0.264592	0.0874839	0.000389545	0.0766371	0.529736	0.00587044	1.21857	24.2432	3.76292	1.896	34.9285	11.5884	0.0149546	0.238197	0.0774921	0.000779089	0.00493943	0.000938803	0.000358381	0.00085505	0.000401231	0.0001714	0.000492774	0.000194772	0	0	0.000529781	0	0	0	0	0
		BY4741 repl 5	0.30975	0.126501	0.00426143	0.312716	0.214061	0.0774758	0	0.067858	0.429884	0.0013606	1.15744	22.8073	3.72884	1.8413	38.736	10.949	0.00182305	0.0842616	0.0350182	0	0	0	0	0.00169693	0	0	0	0	0	0	0	0	0	0	0	0
		BY4741 repl 6	1.11233	0.677295	0.0177767	1.25698	0.250171	0.0896854	0.00110144	0.0869486	0.395083	0.00215116	1.29952	27.1132	4.70943	1.94565	42.7602	13.6025	0.00324652	0.0530016	0.0236841	0	0	0	0	0	0	0	0	0	0	0	0	0	0	0	0	0
		BY4741 repl 7	0.808662	0.333125	0.0100357	0.605783	0.27435	0.0483011	0	0.0849224	0.358641	0.00262936	1.21203	26.7061	4.5312	2.34108	46.9978	14.8398	0.00195788	0.0638072	0.0296346	0	0	0	0	0	0	0	0	0	0	0	0	0	0	0	0	0
	50	BY4741 AA repl 1	1.49029	1.47419	0.0487826	1.90878	0.147096	0.113454	0.000419943	0.0315314	0.472811	0.00411455	1.05868	21.6506	6.17068	1.97745	36.1641	18.6508	0.00679056	0.101095	0.0462674	0.000480254	0.00247722	0.000629914	0.000880093	0.000969442	0.000504825	0	0	0	0	0	0	0	0	0	0	0
		BY4741 AA repl 2	1.65672	1.85161	0.0268698	2.21125	0.27139	0.166407	0.00498539	0.0432998	0.460799	0.00502384	1.35453	27.5429	10.3529	3.03832	57.1679	29.6491	0.00476752	0.0876865	0.0545189	0.000712565	0.00326806	0.000199928	0.000435741	0	0.000189675	0	0.000369098	0	0	0	0	0	0.000128159	0	0	0
		BY4741 AA repl 3	1.51293	1.63788	0.0636791	2.25631	0.12911	0.121712	0.000920706	0.0370537	0.331948	0.00253194	0.90994	19.0195	7.68108	1.84087	36.7225	24.3499	0.00312383	0.0757093	0.0380449	0.00158305	0.00154547	0.000739853	0.000263059	0.000333521	0.000582488	0	0.000403983	0	0	0	0	0	0	0	0	0
		BY4741 AA repl 4	1.51679	1.62013	0.0597487	2.54426	0.143274	0.139537	0	0.0323453	0.339345	0.00336212	0.841719	17.3863	5.38275	1.52647	29.921	15.6726	0.00234922	0.0635036	0.0263123	0.000877848	0.000449586	0.000197249	0	0.000339411	0.000213242	0.000142162	0	0	0	0	0	0	0	0	0	0
		BY4741 AA repl 5	0.336712	0.194255	0.00335642	0.327029	0.088553	0.047832	0	0.022856	0.243492	0.00139816	0.613262	13.8568	4.3548	1.25039	26.6312	14.6597	0.00123636	0.0415092	0.0179085	0	0	0	0	0	0	0	0	0	0	0	0	0	0	0	0	0
		BY4741 AA repl 6	0.387717	0.29979	0.00520378	0.524192	0.0998335	0.0906673	0.000611074	0.0369571	0.334753	0.00201976	0.868578	20.3918	7.9801	2.02484	42.6933	31.0899	0.0059242	0.0547394	0.025604	0	0	0	0	0	0	0	0	0	0	0	0	0	0	0	0	0
		BY4741 AA repl 7	0.354994	0.231722	0.00526002	0.459113	0.0901601	0.0677226	0	0.0183205	0.21503	0.00167189	0.705765	15.4804	7.62682	1.56204	34.2486	31.151	0.00325509	0.0406058	0.0306481	0	0	0	0	0	0	0	0	0	0	0	0	0	0	0	0	0
S. cerevisiae hrk1r	0	hrk1r repl 1	0.432839	0.302908	0.023968	0.417846	0.228348	0.0633252	0.000470481	0.0545606	0.391454	0.00567044	1.18012	23.261	3.12368	1.76049	33.608	8.60576	0.0105953	0.150281	0.0458985	0.000899226	0.00155942	0.000531188	0.00011762	0.000387009	0.000159357	0.000326301	0.000250417	0.000129003	0	0	0	0	0	0	0	0
		hrk1r repl 2	0.990469	0.991916	0.0630707	1.37918	0.251581	0.0773581	0.000342916	0.0823257	0.497367	0.00790586	1.34887	25.5205	4.62244	2.14263	40.0555	14.8686	0.00782131	0.166693	0.0667395	0.000739853	0.00194476	0.000793874	0.000171458	0.00041103	0.000432168	0	0.000258362	0	0	0	0	0	0	0	0	0
		hrk1r repl 3	0.827731	0.603991	0.0365892	0.952834	0.260993	0.0678392	0.000274907	0.0777888	0.417125	0.0050361	1.26982	23.823	3.46982	1.87368	36.7152	11.2963	0.0087341	0.109075	0.0525603	0.000798225	0.00104995	0.000251722	0.000258347	0.000500133	0.000231849	0	0.00020204	0.00015567	0	0	0	0	0	0	0	0
		hrk1r repl 4	1.15373	0.953836	0.0393824	1.51583	0.168919	0.095793	0.000153914	0.0424314	0.3678	0.00573879	1.09265	22.948	6.60185	2.34502	45.1925	20.6173	0.00664028	0.114991	0.0554285	0.000327372	0.00201798	0.000219877	0.000229649	0.000171015	0.00019056	0	0	0	0	0	0	0	0	0	0	0
		hrk1r repl 5	0.421933	0.158412	0.00404911	0.332917	0.232264	0.0635439	0	0.0781916	0.435283	0.00270127	1.2067	26.5135	4.63102	2.30127	49.7042	14.9141	0.00380912	0.0924235	0.0406139	0	0.000719965	0.001066	0	0	0	0	0	0	0	0	0	0	0	0	0	0
		hrk1r repl 6	1.13652	0.681427	0.0180548	1.19533	0.339395	0.114351	0	0.123535	0.497061	0.0028014	1.74255	37.7352	8.31236	3.35934	73.5589	31.4743	0.00542591	0.0926066	0.0456924	0	0	0	0	0	0	0	0	0	0	0	0	0	0	0	0	0
		hrk1r repl 7	0.648523	0.363918	0.00475334	0.548046	0.320472	0.0588916	0	0.126261	0.431341	0.00250877	1.53179	32.3783	4.38941	2.94241	63.0176	17.1882	0.00296842	0.084048	0.0549287	0	0	0	0	0	0	0	0	0	0	0	0	0	0	0.000545571	0	0
	50	hrk1r AA repl 1	2.29428	2.20389	0.0740788	3.46862	0.163948	0.119562	0.00093853	0.0410222	0.398325	0.00462112	1.04207	21.3368	6.59079	1.89948	37.0893	19.8421	0.00525837	0.0691087	0.0448739	0.000411826	0.000927692	0.000340298	0.000377146	0.000498526	0.000201578	0	0.000257933	0	0	0	0	0	0	0.000203745	0	0
		hrk1r AA repl 2	1.29127	1.22884	0.0373128	1.82969	0.151606	0.0919613	0.000161634	0.0428411	0.325941	0.0044664	1.00885	20.2597	5.87071	1.88833	39.5296	20.8234	0.00333497	0.0675628	0.0333333	0.000380555	0.000687454	0.000220967	0.0001023	0.000245519	0.000155496	0	0.000100254	9.82077e-05	0	0	0	0	0	0	0	0
		hrk1r AA repl 3	1.58266	1.30191	0.041711	2.04995	0.139226	0.100904	0.000150618	0.043546	0.337137	0.00561552	0.983635	20.9395	6.69827	1.88348	37.5131	21.7551	0.00454112	0.0634276	0.0345793	0.000657697	0.000481976	0	0.00042675	0.000542223	0.00025354	0.000165679	0.000336379	0	0	0	0.000185762	0	0	0	0.000135556	0
		hrk1r AA repl 4	2.09192	1.98936	0.0582105	3.06336	0.151982	0.112863	0.000213478	0.0424822	0.332913	0.00541859	0.955975	19.9472	5.93197	1.72743	35.4766	18.1893	0.0033445	0.0653411	0.0357953	0.000625785	0.000642528	0.000435329	0.000364169	0.000238594	0.000196735	0	0	0	0	0	0	0	0	0	0	0
		hrk1r AA repl 5	0.410036	0.117517	0.00438747	0.296583	0.0804347	0.0383143	0.0012951	0.0290537	0.206376	0.00169155	0.688565	14.8592	3.6961	1.3981	31.1133	14.0191	0.00206158	0.0350006	0.0169354	0	0	0	0	0	0	0	0	0	0	0	0	0	0	0	0	0
		hrk1r AA repl 6	0.336135	0.162389	0.00483567	0.339215	0.0975785	0.0497286	0	0.0353129	0.199359	0.0015116	0.744545	16.428	4.79498	1.68734	36.7612	20.2863	0.00316647	0.0522378	0.0278105	0	0.000519387	0	0	0	0	0	0	0	0.000537297	0	0	0	0	0	0	0
		hrk1r AA repl 7	0.463893	0.351499	0.00618965	0.617923	0.0932337	0.0461764	0	0.0366991	0.198825	0.000964016	0.638757	14.8525	4.84482	1.46736	31.7727	19.9212	0.00121001	0.0394333	0.0231514	0	0.000664839	0	0	0	0.000694757	0	0	0	0	0	0	0	0	0	0	0
Statistics
Yeast strain	Acetic acid in culture medium (mM)	Statistics on the replicates	LysoPS16:0	LysoPS16:1	LysoPS18:0	LysoPS18:1	PS28:0	PS28:1	PS28:2	PS30:0	PS30:1	PS30:2	PS32:0	PS32:1	PS32:2	PS34:0	PS34:1	PS34:2	PS36:0	PS36:1	PS36:2	PS38:0	PS38:1	PS38:2	PS40:0	PS40:1	PS40:2	PS42:0	PS42:1	PS42:2	PS44:0	PS44:1	PS44:2	PS46:1	PS46:2	PS48:0	PS48:1	PS48:2
S. cerevisiae BY4741	0	Average	0.803195	0.528396	0.048579	0.904366	0.26432	0.074699	0.000344909	0.0763978	0.471496	0.00400779	1.26497	25.3134	3.88302	2.0184	39.8786	11.6425	0.0234279	0.350669	0.0770989	0.00159647	0.00757041	0.00263941	0.000260211	0.00382892	0.00150966	9.79116e-05	0.00103346	0.000260953	3.41546e-05	4.02264e-05	0.000222093	0	0	2.42191e-05	4.20273e-05	0
	50		1.03659	1.04423	0.0304143	1.46156	0.138488	0.106762	0.000991016	0.0317663	0.342597	0.00287461	0.907496	19.3326	7.07845	1.88863	37.6498	23.6033	0.00392097	0.066407	0.0341863	0.00052196	0.00110576	0.000252421	0.000225556	0.000234625	0.00021289	2.03089e-05	0.00011044	0	0	0	0	0	1.83084e-05	0	0	0
S. cerevisiae hrk1r	0		0.801678	0.579487	0.0271239	0.905998	0.257425	0.0773003	0.00017746	0.0835849	0.433919	0.00462323	1.33893	27.4542	5.02151	2.38926	48.836	16.9949	0.00657063	0.115731	0.0516945	0.000394954	0.00104173	0.000408952	0.000111011	0.000209884	0.000144848	4.66144e-05	0.000101546	4.06676e-05	0	0	0	0	0	7.79387e-05	0	0
	50		1.21003	1.05077	0.0323894	1.66648	0.12543	0.0799299	0.000394194	0.0387082	0.285554	0.00346983	0.866057	18.3747	5.48966	1.70736	35.608	19.2624	0.00327386	0.056016	0.0309256	0.000296552	0.000560554	0.000142371	0.000181481	0.000217837	0.000214587	2.36684e-05	9.92237e-05	1.40297e-05	7.67567e-05	0	2.65374e-05	0	0	2.91064e-05	1.93651e-05	0
S. cerevisiae BY4741	0	Median	0.808662	0.573967	0.0543042	0.984625	0.253717	0.0774758	0.000306657	0.0766371	0.429884	0.00389928	1.21203	24.2432	3.76292	1.896	38.736	11.1917	0.0149546	0.238197	0.0611192	0.000779089	0.00385445	0.000633735	0.000211864	0.00150164	0.000267618	0	0.00028992	0.000194772	0	0	0	0	0	0	0	0
	50		1.49029	1.47419	0.0268698	1.90878	0.12911	0.113454	0.000419943	0.0323453	0.334753	0.00253194	0.868578	19.0195	7.62682	1.84087	36.1641	24.3499	0.00325509	0.0635036	0.0306481	0.000480254	0.000449586	0.000197249	0	0	0.000189675	0	0	0	0	0	0	0	0	0	0	0
S. cerevisiae hrk1r	0		0.827731	0.603991	0.023968	0.952834	0.251581	0.0678392	0.000153914	0.0781916	0.431341	0.0050361	1.26982	25.5205	4.62244	2.30127	45.1925	14.9141	0.00664028	0.109075	0.0525603	0.000327372	0.00104995	0.000251722	0.00011762	0.000171015	0.000159357	0	0	0	0	0	0	0	0	0	0	0
	50		1.29127	1.22884	0.0373128	1.82969	0.139226	0.0919613	0.000161634	0.0410222	0.325941	0.0044664	0.955975	19.9472	5.87071	1.72743	36.7612	19.9212	0.00333497	0.0634276	0.0333333	0.000380555	0.000642528	0	0.0001023	0.000238594	0.000196735	0	0	0	0	0	0	0	0	0	0	0
S. cerevisiae BY4741	0	Standard deviation	0.315881	0.279949	0.0434067	0.407656	0.043055	0.0151212	0.000374432	0.008027	0.104587	0.00215218	0.23337	3.90331	0.608088	0.308055	5.96675	1.94611	0.0297091	0.39679	0.0613441	0.0022686	0.0109944	0.00410921	0.000283775	0.00589637	0.00247367	0.000125476	0.00181591	0.000275395	9.03645e-05	0.000106429	0.000354408	0	0	6.40778e-05	0.000111194	0
	50		0.635523	0.759125	0.0268249	0.977806	0.0634707	0.0411418	0.00179707	0.00864577	0.0976457	0.00134592	0.24352	4.52058	1.97132	0.576727	10.0181	7.27481	0.00198832	0.0229956	0.0128283	0.000592729	0.00134465	0.000310118	0.000336032	0.000360766	0.000244382	5.37322e-05	0.000188881	0	0	0	0	0	4.84395e-05	0	0	0
S. cerevisiae hrk1r	0		0.309862	0.321843	0.0210441	0.478983	0.0578111	0.0205251	0.00019051	0.031669	0.0491225	0.00203188	0.226693	5.56244	1.82793	0.574272	14.6189	7.46676	0.00271906	0.0314045	0.00860139	0.000409961	0.000847598	0.000406155	0.00011288	0.000219751	0.000160917	0.00012333	0.000127867	6.98784e-05	0	0	0	0	0	0.000206206	0	0
	50		0.822515	0.861644	0.0281236	1.2981	0.0339142	0.0342131	0.000510683	0.00530498	0.0821307	0.00199985	0.168925	2.8848	1.09005	0.206044	3.09466	2.55318	0.00137196	0.0140092	0.00915863	0.000295238	0.000285943	0.000188085	0.000198701	0.000233655	0.000233864	6.26208e-05	0.0001419	3.7119e-05	0.000203079	0	7.02114e-05	0	0	7.70084e-05	5.12354e-05	0
S. cerevisiae BY4741	0	Variance	0.0997808	0.0783715	0.00188414	0.166183	0.00185373	0.000228652	1.40199e-07	6.44328e-05	0.0109384	4.63189e-06	0.0544618	15.2359	0.369771	0.0948978	35.6021	3.78733	0.000882628	0.157442	0.00376309	5.14653e-06	0.000120876	1.68856e-05	8.05282e-08	3.47671e-05	6.11903e-06	1.57443e-08	3.29754e-06	7.58422e-08	8.16574e-09	1.13272e-08	1.25605e-07	0	0	4.10597e-09	1.2364e-08	0
	50		0.403889	0.576271	0.000719575	0.956105	0.00402853	0.00169265	3.22946e-06	7.47493e-05	0.00953467	1.81149e-06	0.059302	20.4357	3.8861	0.332614	100.362	52.9229	3.95341e-06	0.000528795	0.000164566	3.51327e-07	1.80808e-06	9.61732e-08	1.12917e-07	1.30152e-07	5.97224e-08	2.88715e-09	3.56761e-08	0	0	0	0	0	2.34639e-09	0	0	0
S. cerevisiae hrk1r	0		0.0960143	0.103583	0.000442855	0.229424	0.00334212	0.000421279	3.62939e-08	0.00100292	0.00241302	4.12853e-06	0.0513897	30.9407	3.34133	0.329788	213.712	55.7525	7.39331e-06	0.000986245	7.39838e-05	1.68068e-07	7.18422e-07	1.64962e-07	1.27418e-08	4.82904e-08	2.58941e-08	1.52103e-08	1.63499e-08	4.88299e-09	0	0	0	0	0	4.25211e-08	0	0
	50		0.676531	0.74243	0.000790935	1.68507	0.00115017	0.00117054	2.60797e-07	2.81428e-05	0.00674546	3.99939e-06	0.0285357	8.32208	1.18822	0.042454	9.57693	6.51874	1.88226e-06	0.000196257	8.38806e-05	8.71657e-08	8.17632e-08	3.53758e-08	3.9482e-08	5.45948e-08	5.46926e-08	3.92136e-09	2.01356e-08	1.37782e-09	4.12412e-08	0	4.92965e-09	0	0	5.93029e-09	2.62506e-09	0
